# Supplementary material for: Epigenetic dysregulation-induced metabolic reprogramming fuels tumor progression in bladder cancer
Source: Front Mol Biosci. 2025 Jun 23;12:1602700. doi: 10.3389/fmolb.2025.1602700 (PMC12229847; doi:10.3389/fmolb.2025.1602700)
Supplement: Supplementary file 2 [file Table1.xlsx]

## Sheet: Met-GS
Gene Symol	Official Name
A3GALT2	alpha 1,3-galactosyltransferase 2
A4GALT	alpha 1,4-galactosyltransferase (P1PK blood group)
A4GNT	alpha-1,4-N-acetylglucosaminyltransferase
AACS	acetoacetyl-CoA synthetase
AADAC	arylacetamide deacetylase
AADACL2	arylacetamide deacetylase like 2
AADACL3	arylacetamide deacetylase like 3
AADACL4	arylacetamide deacetylase like 4
AADAT	aminoadipate aminotransferase
AANAT	aralkylamine N-acetyltransferase
AARS2	alanyl-tRNA synthetase 2, mitochondrial
AASDH	aminoadipate-semialdehyde dehydrogenase
AASDHPPT	aminoadipate-semialdehyde dehydrogenase-phosphopantetheinyl transferase
AASS	aminoadipate-semialdehyde synthase
ABAT	4-aminobutyrate aminotransferase
ABHD1	abhydrolase domain containing 1
ABHD10	abhydrolase domain containing 10, depalmitoylase
ABHD11	abhydrolase domain containing 11
ABHD12	abhydrolase domain containing 12, lysophospholipase
ABHD12B	abhydrolase domain containing 12B
ABHD13	abhydrolase domain containing 13
ABHD14A	abhydrolase domain containing 14A
ABHD14B	abhydrolase domain containing 14B
ABHD15	abhydrolase domain containing 15
ABHD16A	abhydrolase domain containing 16A, phospholipase
ABHD16B	abhydrolase domain containing 16B
ABHD17A	abhydrolase domain containing 17A, depalmitoylase
ABHD17B	abhydrolase domain containing 17B, depalmitoylase
ABHD17C	abhydrolase domain containing 17C, depalmitoylase
ABHD18	abhydrolase domain containing 18
ABHD2	abhydrolase domain containing 2, acylglycerol lipase
ABHD3	abhydrolase domain containing 3, phospholipase
ABHD4	abhydrolase domain containing 4, N-acyl phospholipase B
ABHD5	abhydrolase domain containing 5, lysophosphatidic acid acyltransferase
ABHD6	abhydrolase domain containing 6, acylglycerol lipase
ABHD8	abhydrolase domain containing 8
ABO	ABO, alpha 1-3-N-acetylgalactosaminyltransferase and alpha 1-3-galactosyltransferase
ACAA1	acetyl-CoA acyltransferase 1
ACAA2	acetyl-CoA acyltransferase 2
ACACA	acetyl-CoA carboxylase alpha
ACACB	acetyl-CoA carboxylase beta
ACAD10	acyl-CoA dehydrogenase family member 10
ACAD11	acyl-CoA dehydrogenase family member 11
ACAD8	acyl-CoA dehydrogenase family member 8
ACAD9	acyl-CoA dehydrogenase family member 9
ACADL	acyl-CoA dehydrogenase long chain
ACADM	acyl-CoA dehydrogenase medium chain
ACADS	acyl-CoA dehydrogenase short chain
ACADSB	acyl-CoA dehydrogenase short/branched chain
ACADVL	acyl-CoA dehydrogenase very long chain
ACAT1	acetyl-CoA acetyltransferase 1
ACAT2	acetyl-CoA acetyltransferase 2
ACCS	1-aminocyclopropane-1-carboxylate synthase homolog (inactive)
ACCSL	1-aminocyclopropane-1-carboxylate synthase homolog (inactive) like
ACER1	alkaline ceramidase 1
ACER2	alkaline ceramidase 2
ACER3	alkaline ceramidase 3
ACHE	acetylcholinesterase (Yt blood group)
ACLY	ATP citrate lyase
ACMSD	aminocarboxymuconate semialdehyde decarboxylase
ACO1	aconitase 1
ACO2	aconitase 2
ACOD1	aconitate decarboxylase 1
ACOT1	acyl-CoA thioesterase 1
ACOT11	acyl-CoA thioesterase 11
ACOT12	acyl-CoA thioesterase 12
ACOT13	acyl-CoA thioesterase 13
ACOT2	acyl-CoA thioesterase 2
ACOT4	acyl-CoA thioesterase 4
ACOT6	acyl-CoA thioesterase 6
ACOT7	acyl-CoA thioesterase 7
ACOT8	acyl-CoA thioesterase 8
ACOT9	acyl-CoA thioesterase 9
ACOX1	acyl-CoA oxidase 1
ACOX2	acyl-CoA oxidase 2
ACOX3	acyl-CoA oxidase 3, pristanoyl
ACOXL	acyl-CoA oxidase like
ACP1	acid phosphatase 1
ACP2	acid phosphatase 2, lysosomal
ACP3	acid phosphatase 3
ACP4	acid phosphatase 4
ACP5	acid phosphatase 5, tartrate resistant
ACP6	acid phosphatase 6, lysophosphatidic
ACP7	acid phosphatase 7, tartrate resistant (putative)
ACSBG1	acyl-CoA synthetase bubblegum family member 1
ACSBG2	acyl-CoA synthetase bubblegum family member 2
ACSF2	acyl-CoA synthetase family member 2
ACSF3	acyl-CoA synthetase family member 3
ACSL1	acyl-CoA synthetase long chain family member 1
ACSL3	acyl-CoA synthetase long chain family member 3
ACSL4	acyl-CoA synthetase long chain family member 4
ACSL5	acyl-CoA synthetase long chain family member 5
ACSL6	acyl-CoA synthetase long chain family member 6
ACSM1	acyl-CoA synthetase medium chain family member 1
ACSM2A	acyl-CoA synthetase medium chain family member 2A
ACSM2B	acyl-CoA synthetase medium chain family member 2B
ACSM3	acyl-CoA synthetase medium chain family member 3
ACSM4	acyl-CoA synthetase medium chain family member 4
ACSM5	acyl-CoA synthetase medium chain family member 5
ACSM6	acyl-CoA synthetase medium chain family member 6
ACSS1	acyl-CoA synthetase short chain family member 1
ACSS2	acyl-CoA synthetase short chain family member 2
ACSS3	acyl-CoA synthetase short chain family member 3
ACY1	aminoacylase 1
ACY3	aminoacylase 3
ACYP1	acylphosphatase 1
ACYP2	acylphosphatase 2
ADA	adenosine deaminase
ADA2	adenosine deaminase 2
ADAD1	adenosine deaminase domain containing 1
ADAD2	adenosine deaminase domain containing 2
ADAL	adenosine deaminase like
ADCY1	adenylate cyclase 1
ADCY10	adenylate cyclase 10
ADCY2	adenylate cyclase 2
ADCY3	adenylate cyclase 3
ADCY4	adenylate cyclase 4
ADCY5	adenylate cyclase 5
ADCY6	adenylate cyclase 6
ADCY7	adenylate cyclase 7
ADCY8	adenylate cyclase 8
ADCY9	adenylate cyclase 9
ADH1A	alcohol dehydrogenase 1A (class I), alpha polypeptide
ADH1B	alcohol dehydrogenase 1B (class I), beta polypeptide
ADH1C	alcohol dehydrogenase 1C (class I), gamma polypeptide
ADH4	alcohol dehydrogenase 4 (class II), pi polypeptide
ADH5	alcohol dehydrogenase 5 (class III), chi polypeptide
ADH6	alcohol dehydrogenase 6 (class V)
ADH7	alcohol dehydrogenase 7 (class IV), mu or sigma polypeptide
ADHFE1	alcohol dehydrogenase iron containing 1
ADI1	acireductone dioxygenase 1
ADK	adenosine kinase
ADO	2-aminoethanethiol dioxygenase
ADPGK	ADP dependent glucokinase
ADPRH	ADP-ribosylarginine hydrolase
ADPRHL1	ADP-ribosylhydrolase like 1
ADPRM	ADP-ribose/CDP-alcohol diphosphatase, manganese dependent
ADPRS	ADP-ribosylserine hydrolase
ADSL	adenylosuccinate lyase
ADSS1	adenylosuccinate synthase 1
ADSS2	adenylosuccinate synthase 2
AFG1L	AFG1 like ATPase
AFG2A	AFG2 AAA ATPase homolog A
AFG2B	AFG2 AAA ATPase homolog B
AFG3L2	AFG3 like matrix AAA peptidase subunit 2
AFMID	arylformamidase
AGA	aspartylglucosaminidase
AGK	acylglycerol kinase
AGL	amylo-alpha-1, 6-glucosidase, 4-alpha-glucanotransferase
AGMAT	agmatinase
AGMO	alkylglycerol monooxygenase
AGPAT1	1-acylglycerol-3-phosphate O-acyltransferase 1
AGPAT2	1-acylglycerol-3-phosphate O-acyltransferase 2
AGPAT3	1-acylglycerol-3-phosphate O-acyltransferase 3
AGPAT4	1-acylglycerol-3-phosphate O-acyltransferase 4
AGPAT5	1-acylglycerol-3-phosphate O-acyltransferase 5
AGPS	alkylglycerone phosphate synthase
AGXT	alanine--glyoxylate aminotransferase
AGXT2	alanine--glyoxylate aminotransferase 2
AHCY	adenosylhomocysteinase
AHCYL1	adenosylhomocysteinase like 1
AHCYL2	adenosylhomocysteinase like 2
AICDA	activation induced cytidine deaminase
AIFM1	apoptosis inducing factor mitochondria associated 1
AIFM2	apoptosis inducing factor mitochondria associated 2
AIFM3	apoptosis inducing factor mitochondria associated 3
AK1	adenylate kinase 1
AK2	adenylate kinase 2
AK3	adenylate kinase 3
AK4	adenylate kinase 4
AK5	adenylate kinase 5
AK6	adenylate kinase 6
AK7	adenylate kinase 7
AK8	adenylate kinase 8
AK9	adenylate kinase 9
AKR1A1	aldo-keto reductase family 1 member A1
AKR1B1	aldo-keto reductase family 1 member B
AKR1B10	aldo-keto reductase family 1 member B10
AKR1B15	aldo-keto reductase family 1 member B15
AKR1C1	aldo-keto reductase family 1 member C1
AKR1C2	aldo-keto reductase family 1 member C2
AKR1C3	aldo-keto reductase family 1 member C3
AKR1C4	aldo-keto reductase family 1 member C4
AKR1C8	aldo-keto reductase family 1 member C8
AKR1D1	aldo-keto reductase family 1 member D1
AKR1E2	aldo-keto reductase family 1 member E2
AKR7A2	aldo-keto reductase family 7 member A2
AKR7A3	aldo-keto reductase family 7 member A3
AKR7L	aldo-keto reductase family 7 like (gene/pseudogene)
ALAD	aminolevulinate dehydratase
ALAS1	5'-aminolevulinate synthase 1
ALAS2	5'-aminolevulinate synthase 2
ALDH16A1	aldehyde dehydrogenase 16 family member A1
ALDH18A1	aldehyde dehydrogenase 18 family member A1
ALDH1A1	aldehyde dehydrogenase 1 family member A1
ALDH1A2	aldehyde dehydrogenase 1 family member A2
ALDH1A3	aldehyde dehydrogenase 1 family member A3
ALDH1B1	aldehyde dehydrogenase 1 family member B1
ALDH1L1	aldehyde dehydrogenase 1 family member L1
ALDH1L2	aldehyde dehydrogenase 1 family member L2
ALDH2	aldehyde dehydrogenase 2 family member
ALDH3A1	aldehyde dehydrogenase 3 family member A1
ALDH3A2	aldehyde dehydrogenase 3 family member A2
ALDH3B1	aldehyde dehydrogenase 3 family member B1
ALDH3B2	aldehyde dehydrogenase 3 family member B2
ALDH4A1	aldehyde dehydrogenase 4 family member A1
ALDH5A1	aldehyde dehydrogenase 5 family member A1
ALDH6A1	aldehyde dehydrogenase 6 family member A1
ALDH7A1	aldehyde dehydrogenase 7 family member A1
ALDH8A1	aldehyde dehydrogenase 8 family member A1
ALDH9A1	aldehyde dehydrogenase 9 family member A1
ALDOA	aldolase, fructose-bisphosphate A
ALDOB	aldolase, fructose-bisphosphate B
ALDOC	aldolase, fructose-bisphosphate C
ALG1	ALG1 chitobiosyldiphosphodolichol beta-mannosyltransferase
ALG10	ALG10 alpha-1,2-glucosyltransferase
ALG10B	ALG10 alpha-1,2-glucosyltransferase B
ALG11	ALG11 alpha-1,2-mannosyltransferase
ALG12	ALG12 alpha-1,6-mannosyltransferase
ALG13	ALG13 UDP-N-acetylglucosaminyltransferase subunit
ALG14	ALG14 UDP-N-acetylglucosaminyltransferase subunit
ALG2	ALG2 alpha-1,3/1,6-mannosyltransferase
ALG3	ALG3 alpha-1,3- mannosyltransferase
ALG5	ALG5 dolichyl-phosphate beta-glucosyltransferase
ALG6	ALG6 alpha-1,3-glucosyltransferase
ALG8	ALG8 alpha-1,3-glucosyltransferase
ALG9	ALG9 alpha-1,2-mannosyltransferase
ALLC	allantoicase
ALOX12	arachidonate 12-lipoxygenase, 12S type
ALOX12B	arachidonate 12-lipoxygenase, 12R type
ALOX15	arachidonate 15-lipoxygenase
ALOX15B	arachidonate 15-lipoxygenase type B
ALOX5	arachidonate 5-lipoxygenase
ALOXE3	arachidonate lipoxygenase 3
ALPG	alkaline phosphatase, germ cell
ALPI	alkaline phosphatase, intestinal
ALPL	alkaline phosphatase, biomineralization associated
ALPP	alkaline phosphatase, placental
AMACR	alpha-methylacyl-CoA racemase
AMD1	adenosylmethionine decarboxylase 1
AMDHD1	amidohydrolase domain containing 1
AMDHD2	amidohydrolase domain containing 2
AMPD1	adenosine monophosphate deaminase 1
AMPD2	adenosine monophosphate deaminase 2
AMPD3	adenosine monophosphate deaminase 3
AMT	aminomethyltransferase
AMY1A	amylase alpha 1A
AMY1B	amylase alpha 1B
AMY1C	amylase alpha 1C
AMY2A	amylase alpha 2A
AMY2B	amylase alpha 2B
ANPEP	alanyl aminopeptidase, membrane
AOAH	acyloxyacyl hydrolase
AOC1	amine oxidase copper containing 1
AOC2	amine oxidase copper containing 2
AOC3	amine oxidase copper containing 3
AOX1	aldehyde oxidase 1
APOBEC1	apolipoprotein B mRNA editing enzyme catalytic subunit 1
APOBEC2	apolipoprotein B mRNA editing enzyme catalytic subunit 2
APOBEC4	apolipoprotein B mRNA editing enzyme catalytic polypeptide like 4
APRT	adenine phosphoribosyltransferase
ARG1	arginase 1
ARG2	arginase 2
ARSA	arylsulfatase A
ARSB	arylsulfatase B
ARSD	arylsulfatase D
ARSF	arylsulfatase F
ARSG	arylsulfatase G
ARSH	arylsulfatase family member H
ARSI	arylsulfatase family member I
ARSJ	arylsulfatase family member J
ARSK	arylsulfatase family member K
ARSL	arylsulfatase L
AS3MT	arsenite methyltransferase
ASAH1	N-acylsphingosine amidohydrolase 1
ASAH2	N-acylsphingosine amidohydrolase 2
ASAH2B	N-acylsphingosine amidohydrolase 2B
ASL	argininosuccinate lyase
ASMT	acetylserotonin O-methyltransferase
ASMTL	acetylserotonin O-methyltransferase like
ASNS	asparagine synthetase (glutamine-hydrolyzing)
ASNSD1	asparagine synthetase domain containing 1
ASPA	aspartoacylase
ASPDH	aspartate dehydrogenase domain containing
ASPG	asparaginase
ASPH	aspartate beta-hydroxylase
ASPHD1	aspartate beta-hydroxylase domain containing 1
ASPHD2	aspartate beta-hydroxylase domain containing 2
ASPRV1	aspartic peptidase retroviral like 1
ASRGL1	asparaginase and isoaspartyl peptidase 1
ASS1	argininosuccinate synthase 1
ATAD1	ATPase family AAA domain containing 1
ATAD2	ATPase family AAA domain containing 2
ATAD2B	ATPase family AAA domain containing 2B
ATAD3A	ATPase family AAA domain containing 3A
ATAD3B	ATPase family AAA domain containing 3B
ATAD3C	ATPase family AAA domain containing 3C
ATAD5	ATPase family AAA domain containing 5
ATIC	5-aminoimidazole-4-carboxamide ribonucleotide formyltransferase/IMP cyclohydrolase
ATP10A	ATPase phospholipid transporting 10A (putative)
ATP10B	ATPase phospholipid transporting 10B (putative)
ATP10D	ATPase phospholipid transporting 10D (putative)
ATP11A	ATPase phospholipid transporting 11A
ATP11B	ATPase phospholipid transporting 11B (putative)
ATP11C	ATPase phospholipid transporting 11C
ATP12A	ATPase H+/K+ transporting non-gastric alpha2 subunit
ATP13A1	ATPase 13A1
ATP13A2	ATPase cation transporting 13A2
ATP13A3	ATPase 13A3
ATP13A4	ATPase 13A4
ATP13A5	ATPase 13A5
ATP1A1	ATPase Na+/K+ transporting subunit alpha 1
ATP1A2	ATPase Na+/K+ transporting subunit alpha 2
ATP1A3	ATPase Na+/K+ transporting subunit alpha 3
ATP1A4	ATPase Na+/K+ transporting subunit alpha 4
ATP1B1	ATPase Na+/K+ transporting subunit beta 1
ATP1B2	ATPase Na+/K+ transporting subunit beta 2
ATP1B3	ATPase Na+/K+ transporting subunit beta 3
ATP1B4	ATPase Na+/K+ transporting family member beta 4
ATP23	ATP23 metallopeptidase and ATP synthase assembly factor homolog
ATP2A1	ATPase sarcoplasmic/endoplasmic reticulum Ca2+ transporting 1
ATP2A2	ATPase sarcoplasmic/endoplasmic reticulum Ca2+ transporting 2
ATP2A3	ATPase sarcoplasmic/endoplasmic reticulum Ca2+ transporting 3
ATP2B1	ATPase plasma membrane Ca2+ transporting 1
ATP2B2	ATPase plasma membrane Ca2+ transporting 2
ATP2B3	ATPase plasma membrane Ca2+ transporting 3
ATP2B4	ATPase plasma membrane Ca2+ transporting 4
ATP2C1	ATPase secretory pathway Ca2+ transporting 1
ATP2C2	ATPase secretory pathway Ca2+ transporting 2
ATP4A	ATPase H+/K+ transporting subunit alpha
ATP4B	ATPase H+/K+ transporting subunit beta
ATP5F1A	ATP synthase F1 subunit alpha
ATP5F1B	ATP synthase F1 subunit beta
ATP5F1C	ATP synthase F1 subunit gamma
ATP5F1D	ATP synthase F1 subunit delta
ATP5F1E	ATP synthase F1 subunit epsilon
ATP5IF1	ATP synthase inhibitory factor subunit 1
ATP5MC1	ATP synthase membrane subunit c locus 1
ATP5MC2	ATP synthase membrane subunit c locus 2
ATP5MC3	ATP synthase membrane subunit c locus 3
ATP5ME	ATP synthase membrane subunit e
ATP5MF	ATP synthase membrane subunit f
ATP5MG	ATP synthase membrane subunit g
ATP5MGL	ATP synthase membrane subunit g like
ATP5MJ	ATP synthase membrane subunit j
ATP5MK	ATP synthase membrane subunit k
ATP5PB	ATP synthase peripheral stalk-membrane subunit b
ATP5PD	ATP synthase peripheral stalk subunit d
ATP5PF	ATP synthase peripheral stalk subunit F6
ATP5PO	ATP synthase peripheral stalk subunit OSCP
ATP6AP1	ATPase H+ transporting accessory protein 1
ATP6AP2	ATPase H+ transporting accessory protein 2
ATP6V0A1	ATPase H+ transporting V0 subunit a1
ATP6V0A2	ATPase H+ transporting V0 subunit a2
ATP6V0A4	ATPase H+ transporting V0 subunit a4
ATP6V0B	ATPase H+ transporting V0 subunit b
ATP6V0C	ATPase H+ transporting V0 subunit c
ATP6V0D1	ATPase H+ transporting V0 subunit d1
ATP6V0D2	ATPase H+ transporting V0 subunit d2
ATP6V0E1	ATPase H+ transporting V0 subunit e1
ATP6V0E2	ATPase H+ transporting V0 subunit e2
ATP6V1A	ATPase H+ transporting V1 subunit A
ATP6V1B1	ATPase H+ transporting V1 subunit B1
ATP6V1B2	ATPase H+ transporting V1 subunit B2
ATP6V1C1	ATPase H+ transporting V1 subunit C1
ATP6V1C2	ATPase H+ transporting V1 subunit C2
ATP6V1D	ATPase H+ transporting V1 subunit D
ATP6V1E1	ATPase H+ transporting V1 subunit E1
ATP6V1E2	ATPase H+ transporting V1 subunit E2
ATP6V1F	ATPase H+ transporting V1 subunit F
ATP6V1G1	ATPase H+ transporting V1 subunit G1
ATP6V1G2	ATPase H+ transporting V1 subunit G2
ATP6V1G3	ATPase H+ transporting V1 subunit G3
ATP6V1H	ATPase H+ transporting V1 subunit H
ATP7A	ATPase copper transporting alpha
ATP7B	ATPase copper transporting beta
ATP8A1	ATPase phospholipid transporting 8A1
ATP8A2	ATPase phospholipid transporting 8A2
ATP8B1	ATPase phospholipid transporting 8B1
ATP8B2	ATPase phospholipid transporting 8B2
ATP8B3	ATPase phospholipid transporting 8B3
ATP8B4	ATPase phospholipid transporting 8B4 (putative)
ATP9A	ATPase phospholipid transporting 9A (putative)
ATP9B	ATPase phospholipid transporting 9B (putative)
ATPAF1	ATP synthase mitochondrial F1 complex assembly factor 1
ATPAF2	ATP synthase mitochondrial F1 complex assembly factor 2
ATPSCKMT	ATP synthase c subunit lysine N-methyltransferase
AUH	AU RNA binding methylglutaconyl-CoA hydratase
AWAT1	acyl-CoA wax alcohol acyltransferase 1
AWAT2	acyl-CoA wax alcohol acyltransferase 2
B3GALNT1	beta-1,3-N-acetylgalactosaminyltransferase 1 (Globoside blood group)
B3GALNT2	beta-1,3-N-acetylgalactosaminyltransferase 2
B3GALT1	beta-1,3-galactosyltransferase 1
B3GALT2	beta-1,3-galactosyltransferase 2
B3GALT4	beta-1,3-galactosyltransferase 4
B3GALT5	beta-1,3-galactosyltransferase 5
B3GALT6	beta-1,3-galactosyltransferase 6
B3GALT9	beta-1,3-galactosyltransferase 9
B3GAT1	beta-1,3-glucuronyltransferase 1
B3GAT2	beta-1,3-glucuronyltransferase 2
B3GAT3	beta-1,3-glucuronyltransferase 3
B3GLCT	beta 3-glucosyltransferase
B3GNT2	UDP-GlcNAc:betaGal beta-1,3-N-acetylglucosaminyltransferase 2
B3GNT3	UDP-GlcNAc:betaGal beta-1,3-N-acetylglucosaminyltransferase 3
B3GNT4	UDP-GlcNAc:betaGal beta-1,3-N-acetylglucosaminyltransferase 4
B3GNT5	UDP-GlcNAc:betaGal beta-1,3-N-acetylglucosaminyltransferase 5
B3GNT6	UDP-GlcNAc:betaGal beta-1,3-N-acetylglucosaminyltransferase 6
B3GNT7	UDP-GlcNAc:betaGal beta-1,3-N-acetylglucosaminyltransferase 7
B3GNT8	UDP-GlcNAc:betaGal beta-1,3-N-acetylglucosaminyltransferase 8
B3GNT9	UDP-GlcNAc:betaGal beta-1,3-N-acetylglucosaminyltransferase 9
B3GNTL1	UDP-GlcNAc:betaGal beta-1,3-N-acetylglucosaminyltransferase like 1
B4GALNT1	beta-1,4-N-acetyl-galactosaminyltransferase 1
B4GALNT2	beta-1,4-N-acetyl-galactosaminyltransferase 2 (SID blood group)
B4GALNT3	beta-1,4-N-acetyl-galactosaminyltransferase 3
B4GALNT4	beta-1,4-N-acetyl-galactosaminyltransferase 4
B4GALT1	beta-1,4-galactosyltransferase 1
B4GALT2	beta-1,4-galactosyltransferase 2
B4GALT3	beta-1,4-galactosyltransferase 3
B4GALT4	beta-1,4-galactosyltransferase 4
B4GALT5	beta-1,4-galactosyltransferase 5
B4GALT6	beta-1,4-galactosyltransferase 6
B4GALT7	beta-1,4-galactosyltransferase 7
B4GAT1	beta-1,4-glucuronyltransferase 1
BAAT	bile acid-CoA:amino acid N-acyltransferase
BACE1	beta-secretase 1
BACE2	beta-secretase 2
BBOX1	gamma-butyrobetaine hydroxylase 1
BCAT1	branched chain amino acid transaminase 1
BCAT2	branched chain amino acid transaminase 2
BCHE	butyrylcholinesterase
BCKDHA	branched chain keto acid dehydrogenase E1 subunit alpha
BCKDHB	branched chain keto acid dehydrogenase E1 subunit beta
BCKDK	branched chain keto acid dehydrogenase kinase
BCO1	beta-carotene oxygenase 1
BCO2	beta-carotene oxygenase 2
BCS1L	BCS1 homolog, ubiquinol-cytochrome c reductase complex chaperone
BDH1	3-hydroxybutyrate dehydrogenase 1
BDH2	3-hydroxybutyrate dehydrogenase 2
BHMT	betaine--homocysteine S-methyltransferase
BHMT2	betaine--homocysteine S-methyltransferase 2
BLMH	bleomycin hydrolase
BLVRA	biliverdin reductase A
BLVRB	biliverdin reductase B
BPGM	bisphosphoglycerate mutase
BPHL	biphenyl hydrolase like
BPNT1	3'(2'), 5'-bisphosphate nucleotidase 1
BTD	biotinidase
C1GALT1	core 1 synthase, glycoprotein-N-acetylgalactosamine 3-beta-galactosyltransferase 1
CA1	carbonic anhydrase 1
CA12	carbonic anhydrase 12
CA13	carbonic anhydrase 13
CA14	carbonic anhydrase 14
CA2	carbonic anhydrase 2
CA3	carbonic anhydrase 3
CA4	carbonic anhydrase 4
CA5A	carbonic anhydrase 5A
CA5B	carbonic anhydrase 5B
CA6	carbonic anhydrase 6
CA7	carbonic anhydrase 7
CA8	carbonic anhydrase 8
CA9	carbonic anhydrase 9
CAD	carbamoyl-phosphate synthetase 2, aspartate transcarbamylase, and dihydroorotase
CANT1	calcium activated nucleotidase 1
CARNS1	carnosine synthase 1
CARS2	cysteinyl-tRNA synthetase 2, mitochondrial
CASP1	caspase 1
CASP10	caspase 10
CASP12	caspase 12 (gene/pseudogene)
CASP14	caspase 14
CASP2	caspase 2
CASP3	caspase 3
CASP4	caspase 4
CASP5	caspase 5
CASP6	caspase 6
CASP7	caspase 7
CASP8	caspase 8
CASP8AP2	caspase 8 associated protein 2
CASP9	caspase 9
CAT	catalase
CBR1	carbonyl reductase 1
CBR3	carbonyl reductase 3
CBR4	carbonyl reductase 4
CBS	cystathionine beta-synthase
CCS	copper chaperone for superoxide dismutase
CDA	cytidine deaminase
CDIPT	CDP-diacylglycerol--inositol 3-phosphatidyltransferase
CDO1	cysteine dioxygenase type 1
CDS1	CDP-diacylglycerol synthase 1
CDS2	CDP-diacylglycerol synthase 2
CEL	carboxyl ester lipase
CEPT1	choline/ethanolamine phosphotransferase 1
CERS1	ceramide synthase 1
CERS2	ceramide synthase 2
CERS3	ceramide synthase 3
CERS4	ceramide synthase 4
CERS5	ceramide synthase 5
CERS6	ceramide synthase 6
CES1	carboxylesterase 1
CES2	carboxylesterase 2
CES3	carboxylesterase 3
CES4A	carboxylesterase 4A
CES5A	carboxylesterase 5A
CH25H	cholesterol 25-hydroxylase
CHAC1	ChaC glutathione specific gamma-glutamylcyclotransferase 1
CHAC2	ChaC glutathione specific gamma-glutamylcyclotransferase 2
CHAT	choline O-acetyltransferase
CHDH	choline dehydrogenase
CHIA	chitinase acidic
CHIT1	chitinase 1
CHKA	choline kinase alpha
CHKB	choline kinase beta
CHPF	chondroitin polymerizing factor
CHPF2	chondroitin polymerizing factor 2
CHPT1	choline phosphotransferase 1
CHST1	carbohydrate sulfotransferase 1
CHST10	carbohydrate sulfotransferase 10
CHST11	carbohydrate sulfotransferase 11
CHST12	carbohydrate sulfotransferase 12
CHST13	carbohydrate sulfotransferase 13
CHST14	carbohydrate sulfotransferase 14
CHST15	carbohydrate sulfotransferase 15
CHST2	carbohydrate sulfotransferase 2
CHST3	carbohydrate sulfotransferase 3
CHST4	carbohydrate sulfotransferase 4
CHST5	carbohydrate sulfotransferase 5
CHST6	carbohydrate sulfotransferase 6
CHST7	carbohydrate sulfotransferase 7
CHST8	carbohydrate sulfotransferase 8
CHST9	carbohydrate sulfotransferase 9
CHSY1	chondroitin sulfate synthase 1
CHSY3	chondroitin sulfate synthase 3
CKB	creatine kinase B
CKM	creatine kinase, M-type
CKMT1A	creatine kinase, mitochondrial 1A
CKMT1B	creatine kinase, mitochondrial 1B
CKMT2	creatine kinase, mitochondrial 2
CLYBL	citramalyl-CoA lyase
CMAS	cytidine monophosphate N-acetylneuraminic acid synthetase
CMBL	carboxymethylenebutenolidase homolog
CMPK1	cytidine/uridine monophosphate kinase 1
CMPK2	cytidine/uridine monophosphate kinase 2
CNDP1	carnosine dipeptidase 1
CNDP2	carnosine dipeptidase 2
COA1	cytochrome c oxidase assembly factor 1
COA3	cytochrome c oxidase assembly factor 3
COA4	cytochrome c oxidase assembly factor 4 homolog
COA5	cytochrome c oxidase assembly factor 5
COA6	cytochrome c oxidase assembly factor 6
COA7	cytochrome c oxidase assembly factor 7
COA8	cytochrome c oxidase assembly factor 8
COASY	Coenzyme A synthase
COLGALT1	collagen beta(1-O)galactosyltransferase 1
COLGALT2	collagen beta(1-O)galactosyltransferase 2
COMT	catechol-O-methyltransferase
COMTD1	catechol-O-methyltransferase domain containing 1
COQ2	coenzyme Q2, polyprenyltransferase
COQ3	coenzyme Q3, methyltransferase
COQ5	coenzyme Q5, methyltransferase
COQ6	coenzyme Q6, monooxygenase
COQ7	coenzyme Q7, hydroxylase
COX10	cytochrome c oxidase assembly factor heme A:farnesyltransferase COX10
COX11	cytochrome c oxidase copper chaperone COX11
COX14	cytochrome c oxidase assembly factor COX14
COX15	cytochrome c oxidase assembly homolog COX15
COX16	cytochrome c oxidase assembly factor COX16
COX17	cytochrome c oxidase copper chaperone COX17
COX18	cytochrome c oxidase assembly factor COX18
COX19	cytochrome c oxidase assembly factor COX19
COX20	cytochrome c oxidase assembly factor COX20
COX4I1	cytochrome c oxidase subunit 4I1
COX4I2	cytochrome c oxidase subunit 4I2
COX5A	cytochrome c oxidase subunit 5A
COX5B	cytochrome c oxidase subunit 5B
COX6A1	cytochrome c oxidase subunit 6A1
COX6A2	cytochrome c oxidase subunit 6A2
COX6B1	cytochrome c oxidase subunit 6B1
COX6B2	cytochrome c oxidase subunit 6B2
COX6C	cytochrome c oxidase subunit 6C
COX7A1	cytochrome c oxidase subunit 7A1
COX7A2	cytochrome c oxidase subunit 7A2
COX7A2L	cytochrome c oxidase subunit 7A2 like
COX7B	cytochrome c oxidase subunit 7B
COX7B2	cytochrome c oxidase subunit 7B2
COX7C	cytochrome c oxidase subunit 7C
COX8A	cytochrome c oxidase subunit 8A
COX8C	cytochrome c oxidase subunit 8C
CP	ceruloplasmin
CPOX	coproporphyrinogen oxidase
CPS1	carbamoyl-phosphate synthase 1
CPT1A	carnitine palmitoyltransferase 1A
CPT1B	carnitine palmitoyltransferase 1B
CPT1C	carnitine palmitoyltransferase 1C
CPT2	carnitine palmitoyltransferase 2
CRAT	carnitine O-acetyltransferase
CRLS1	cardiolipin synthase 1
CROT	carnitine O-octanoyltransferase
CRPPA	CDP-L-ribitol pyrophosphorylase A
CS	citrate synthase
CSAD	cysteine sulfinic acid decarboxylase
CSGALNACT1	chondroitin sulfate N-acetylgalactosaminyltransferase 1
CSGALNACT2	chondroitin sulfate N-acetylgalactosaminyltransferase 2
CTBS	chitobiase
CTH	cystathionine gamma-lyase
CTPS1	CTP synthase 1
CTPS2	CTP synthase 2
CTU1	cytosolic thiouridylase subunit 1
CTU2	cytosolic thiouridylase subunit 2
CYB5R1	cytochrome b5 reductase 1
CYB5R2	cytochrome b5 reductase 2
CYB5R3	cytochrome b5 reductase 3
CYB5R4	cytochrome b5 reductase 4
CYB5RL	cytochrome b5 reductase like
CYBRD1	cytochrome b reductase 1
CYC1	cytochrome c1
CYP11A1	cytochrome P450 family 11 subfamily A member 1
CYP11B1	cytochrome P450 family 11 subfamily B member 1
CYP11B2	cytochrome P450 family 11 subfamily B member 2
CYP17A1	cytochrome P450 family 17 subfamily A member 1
CYP19A1	cytochrome P450 family 19 subfamily A member 1
CYP1A1	cytochrome P450 family 1 subfamily A member 1
CYP1A2	cytochrome P450 family 1 subfamily A member 2
CYP1B1	cytochrome P450 family 1 subfamily B member 1
CYP21A2	cytochrome P450 family 21 subfamily A member 2
CYP24A1	cytochrome P450 family 24 subfamily A member 1
CYP26A1	cytochrome P450 family 26 subfamily A member 1
CYP26B1	cytochrome P450 family 26 subfamily B member 1
CYP26C1	cytochrome P450 family 26 subfamily C member 1
CYP27A1	cytochrome P450 family 27 subfamily A member 1
CYP27B1	cytochrome P450 family 27 subfamily B member 1
CYP2A13	cytochrome P450 family 2 subfamily A member 13
CYP2A6	cytochrome P450 family 2 subfamily A member 6
CYP2A7	cytochrome P450 family 2 subfamily A member 7
CYP2B6	cytochrome P450 family 2 subfamily B member 6
CYP2C18	cytochrome P450 family 2 subfamily C member 18
CYP2C19	cytochrome P450 family 2 subfamily C member 19
CYP2C8	cytochrome P450 family 2 subfamily C member 8
CYP2C9	cytochrome P450 family 2 subfamily C member 9
CYP2D6	cytochrome P450 family 2 subfamily D member 6
CYP2D7	cytochrome P450 family 2 subfamily D member 7 (gene/pseudogene)
CYP2E1	cytochrome P450 family 2 subfamily E member 1
CYP2F1	cytochrome P450 family 2 subfamily F member 1
CYP2J2	cytochrome P450 family 2 subfamily J member 2
CYP2R1	cytochrome P450 family 2 subfamily R member 1
CYP2S1	cytochrome P450 family 2 subfamily S member 1
CYP2U1	cytochrome P450 family 2 subfamily U member 1
CYP39A1	cytochrome P450 family 39 subfamily A member 1
CYP3A4	cytochrome P450 family 3 subfamily A member 4
CYP3A43	cytochrome P450 family 3 subfamily A member 43
CYP3A5	cytochrome P450 family 3 subfamily A member 5
CYP3A7	cytochrome P450 family 3 subfamily A member 7
CYP46A1	cytochrome P450 family 46 subfamily A member 1
CYP4A11	cytochrome P450 family 4 subfamily A member 11
CYP4A22	cytochrome P450 family 4 subfamily A member 22
CYP4F2	cytochrome P450 family 4 subfamily F member 2
CYP4F3	cytochrome P450 family 4 subfamily F member 3
CYP4F8	cytochrome P450 family 4 subfamily F member 8
CYP51A1	cytochrome P450 family 51 subfamily A member 1
CYP7A1	cytochrome P450 family 7 subfamily A member 1
CYP7B1	cytochrome P450 family 7 subfamily B member 1
CYP8B1	cytochrome P450 family 8 subfamily B member 1
D2HGDH	D-2-hydroxyglutarate dehydrogenase
DAGLA	diacylglycerol lipase alpha
DAGLB	diacylglycerol lipase beta
DAO	D-amino acid oxidase
DARS2	aspartyl-tRNA synthetase 2, mitochondrial
DBH	dopamine beta-hydroxylase
DBT	dihydrolipoamide branched chain transacylase E2
DCK	deoxycytidine kinase
DCT	dopachrome tautomerase
DCTD	dCMP deaminase
DCTPP1	dCTP pyrophosphatase 1
DCXR	dicarbonyl and L-xylulose reductase
DDAH1	dimethylarginine dimethylaminohydrolase 1
DDC	dopa decarboxylase
DDO	D-aspartate oxidase
DDOST	dolichyl-diphosphooligosaccharide--protein glycosyltransferase non-catalytic subunit
DDT	D-dopachrome tautomerase
DDTL	D-dopachrome tautomerase like
DECR1	2,4-dienoyl-CoA reductase 1
DECR2	2,4-dienoyl-CoA reductase 2
DEGS1	delta 4-desaturase, sphingolipid 1
DEGS2	delta 4-desaturase, sphingolipid 2
DERA	deoxyribose-phosphate aldolase
DESI1	desumoylating isopeptidase 1
DESI2	desumoylating isopeptidase 2
DGAT1	diacylglycerol O-acyltransferase 1
DGAT2	diacylglycerol O-acyltransferase 2
DGAT2L6	diacylglycerol O-acyltransferase 2 like 6
DGKA	diacylglycerol kinase alpha
DGKB	diacylglycerol kinase beta
DGKD	diacylglycerol kinase delta
DGKE	diacylglycerol kinase epsilon
DGKG	diacylglycerol kinase gamma
DGKH	diacylglycerol kinase eta
DGKI	diacylglycerol kinase iota
DGKK	diacylglycerol kinase kappa
DGKQ	diacylglycerol kinase theta
DGKZ	diacylglycerol kinase zeta
DGLUCY	D-glutamate cyclase
DGUOK	deoxyguanosine kinase
DHCR24	24-dehydrocholesterol reductase
DHCR7	7-dehydrocholesterol reductase
DHDDS	dehydrodolichyl diphosphate synthase subunit
DHDH	dihydrodiol dehydrogenase
DHFR	dihydrofolate reductase
DHFR2	dihydrofolate reductase 2
DHODH	dihydroorotate dehydrogenase (quinone)
DHPS	deoxyhypusine synthase
DHRS1	dehydrogenase/reductase 1
DHRS11	dehydrogenase/reductase 11
DHRS12	dehydrogenase/reductase 12
DHRS13	dehydrogenase/reductase 13
DHRS2	dehydrogenase/reductase 2
DHRS3	dehydrogenase/reductase 3
DHRS4	dehydrogenase/reductase 4
DHRS4L2	dehydrogenase/reductase 4 like 2
DHRS7	dehydrogenase/reductase 7
DHRS7B	dehydrogenase/reductase 7B
DHRS7C	dehydrogenase/reductase 7C
DHRS9	dehydrogenase/reductase 9
DHRSX	dehydrogenase/reductase X-linked
DHTKD1	dehydrogenase E1 and transketolase domain containing 1
DIO1	iodothyronine deiodinase 1
DIO2	iodothyronine deiodinase 2
DIO3	iodothyronine deiodinase 3
DLAT	dihydrolipoamide S-acetyltransferase
DLD	dihydrolipoamide dehydrogenase
DLST	dihydrolipoamide S-succinyltransferase
DMGDH	dimethylglycine dehydrogenase
DNASE1	deoxyribonuclease 1
DNASE2	deoxyribonuclease 2, lysosomal
DNASE2B	deoxyribonuclease 2 beta
DOLK	dolichol kinase
DOLPP1	dolichyldiphosphatase 1
DPAGT1	dolichyl-phosphate N-acetylglucosaminephosphotransferase 1
DPM1	dolichyl-phosphate mannosyltransferase subunit 1, catalytic
DPM2	dolichyl-phosphate mannosyltransferase subunit 2, regulatory
DPM3	dolichyl-phosphate mannosyltransferase subunit 3, regulatory
DPYD	dihydropyrimidine dehydrogenase
DPYS	dihydropyrimidinase
DPYSL2	dihydropyrimidinase like 2
DPYSL3	dihydropyrimidinase like 3
DPYSL4	dihydropyrimidinase like 4
DPYSL5	dihydropyrimidinase like 5
DSE	dermatan sulfate epimerase
DSEL	dermatan sulfate epimerase like
DTYMK	deoxythymidylate kinase
DUOX1	dual oxidase 1
DUOX2	dual oxidase 2
DUOXA1	dual oxidase maturation factor 1
DUOXA2	dual oxidase maturation factor 2
DUS1L	dihydrouridine synthase 1 like
DUS2	dihydrouridine synthase 2
DUS3L	dihydrouridine synthase 3 like
DUS4L	dihydrouridine synthase 4 like
DUT	deoxyuridine triphosphatase
EARS2	glutamyl-tRNA synthetase 2, mitochondrial
EBP	EBP cholestenol delta-isomerase
ECH1	enoyl-CoA hydratase 1
ECHDC1	ethylmalonyl-CoA decarboxylase 1
ECHDC2	enoyl-CoA hydratase domain containing 2
ECHDC3	enoyl-CoA hydratase domain containing 3
ECHS1	enoyl-CoA hydratase, short chain 1
ECI1	enoyl-CoA delta isomerase 1
ECI2	enoyl-CoA delta isomerase 2
EHHADH	enoyl-CoA hydratase and 3-hydroxyacyl CoA dehydrogenase
ELAC1	elaC ribonuclease Z 1
ELAC2	elaC ribonuclease Z 2
ELOVL1	ELOVL fatty acid elongase 1
ELOVL2	ELOVL fatty acid elongase 2
ELOVL3	ELOVL fatty acid elongase 3
ELOVL4	ELOVL fatty acid elongase 4
ELOVL5	ELOVL fatty acid elongase 5
ELOVL6	ELOVL fatty acid elongase 6
ELOVL7	ELOVL fatty acid elongase 7
ENDOD1	endonuclease domain containing 1
ENDOG	endonuclease G
ENDOU	endonuclease, poly(U) specific
ENDOV	endonuclease V
ENGASE	endo-beta-N-acetylglucosaminidase
ENO1	enolase 1
ENO2	enolase 2
ENO3	enolase 3
ENO4	enolase 4
ENOPH1	enolase-phosphatase 1
ENOSF1	enolase superfamily member 1
ENPEP	glutamyl aminopeptidase
ENPP1	ectonucleotide pyrophosphatase/phosphodiesterase 1
ENPP2	ectonucleotide pyrophosphatase/phosphodiesterase 2
ENPP3	ectonucleotide pyrophosphatase/phosphodiesterase 3
ENPP4	ectonucleotide pyrophosphatase/phosphodiesterase 4
ENPP5	ectonucleotide pyrophosphatase/phosphodiesterase family member 5
ENPP6	ectonucleotide pyrophosphatase/phosphodiesterase 6
ENPP7	ectonucleotide pyrophosphatase/phosphodiesterase 7
ENTPD1	ectonucleoside triphosphate diphosphohydrolase 1
ENTPD2	ectonucleoside triphosphate diphosphohydrolase 2
ENTPD3	ectonucleoside triphosphate diphosphohydrolase 3
ENTPD4	ectonucleoside triphosphate diphosphohydrolase 4
ENTPD5	ectonucleoside triphosphate diphosphohydrolase 5 (inactive)
ENTPD6	ectonucleoside triphosphate diphosphohydrolase 6
ENTPD7	ectonucleoside triphosphate diphosphohydrolase 7
ENTPD8	ectonucleoside triphosphate diphosphohydrolase 8
EOGT	EGF domain specific O-linked N-acetylglucosamine transferase
EPHX1	epoxide hydrolase 1
EPHX2	epoxide hydrolase 2
EPHX3	epoxide hydrolase 3
EPHX4	epoxide hydrolase 4
EPM2A	EPM2A glucan phosphatase, laforin
ERI1	exoribonuclease 1
ERI2	ERI1 exoribonuclease family member 2
ERI3	ERI1 exoribonuclease family member 3
ETFA	electron transfer flavoprotein subunit alpha
ETFB	electron transfer flavoprotein subunit beta
ETFDH	electron transfer flavoprotein dehydrogenase
ETHE1	ETHE1 persulfide dioxygenase
ETNK1	ethanolamine kinase 1
ETNK2	ethanolamine kinase 2
ETNPPL	ethanolamine-phosphate phospho-lyase
EXOG	exo/endonuclease G
EXT1	exostosin glycosyltransferase 1
EXT2	exostosin glycosyltransferase 2
EXTL1	exostosin like glycosyltransferase 1
EXTL2	exostosin like glycosyltransferase 2
EXTL3	exostosin like glycosyltransferase 3
FA2H	fatty acid 2-hydroxylase
FAAH	fatty acid amide hydrolase
FAAH2	fatty acid amide hydrolase 2
FADS1	fatty acid desaturase 1
FADS2	fatty acid desaturase 2
FADS3	fatty acid desaturase 3
FADS6	fatty acid desaturase 6
FAH	fumarylacetoacetate hydrolase
FAHD1	fumarylacetoacetate hydrolase domain containing 1
FAHD2A	fumarylacetoacetate hydrolase domain containing 2A
FAHD2B	fumarylacetoacetate hydrolase domain containing 2B
FAN1	FANCD2 and FANCI associated nuclease 1
FAR1	fatty acyl-CoA reductase 1
FAR2	fatty acyl-CoA reductase 2
FARS2	phenylalanyl-tRNA synthetase 2, mitochondrial
FARSA	phenylalanyl-tRNA synthetase subunit alpha
FARSB	phenylalanyl-tRNA synthetase subunit beta
FASN	fatty acid synthase
FBP1	fructose-bisphosphatase 1
FBP2	fructose-bisphosphatase 2
FCSK	fucose kinase
FDFT1	farnesyl-diphosphate farnesyltransferase 1
FDPS	farnesyl diphosphate synthase
FDX1	ferredoxin 1
FDXR	ferredoxin reductase
FECH	ferrochelatase
FH	fumarate hydratase
FHIT	fragile histidine triad diadenosine triphosphatase
FIG4	FIG4 phosphoinositide 5-phosphatase
FKBP10	FKBP prolyl isomerase 10
FKBP11	FKBP prolyl isomerase 11
FKBP14	FKBP prolyl isomerase 14
FKBP15	FKBP prolyl isomerase family member 15
FKBP1A	FKBP prolyl isomerase 1A
FKBP1B	FKBP prolyl isomerase 1B
FKBP1C	FKBP prolyl isomerase family member 1C
FKBP2	FKBP prolyl isomerase 2
FKBP3	FKBP prolyl isomerase 3
FKBP4	FKBP prolyl isomerase 4
FKBP5	FKBP prolyl isomerase 5
FKBP6	FKBP prolyl isomerase family member 6 (inactive)
FKBP7	FKBP prolyl isomerase 7
FKBP8	FKBP prolyl isomerase 8
FKBP9	FKBP prolyl isomerase 9
FKBPL	FKBP prolyl isomerase like
FLAD1	flavin adenine dinucleotide synthetase 1
FMO1	flavin containing dimethylaniline monoxygenase 1
FMO2	flavin containing dimethylaniline monoxygenase 2
FMO3	flavin containing dimethylaniline monoxygenase 3
FMO4	flavin containing dimethylaniline monoxygenase 4
FMO5	flavin containing dimethylaniline monoxygenase 5
FN3K	fructosamine 3 kinase
FN3KRP	fructosamine 3 kinase related protein
FNTA	farnesyltransferase, CAAX box, alpha
FOLH1	folate hydrolase 1
FOLR1	folate receptor alpha
FOLR2	folate receptor beta
FOXRED1	FAD dependent oxidoreductase domain containing 1
FOXRED2	FAD dependent oxidoreductase domain containing 2
FPGS	folylpolyglutamate synthase
FPGT	fucose-1-phosphate guanylyltransferase
FRRS1	ferric chelate reductase 1
FRRS1L	ferric chelate reductase 1 like
FTCD	formimidoyltransferase cyclodeaminase
FTCDNL1	formiminotransferase cyclodeaminase N-terminal like
FTH1	ferritin heavy chain 1
FTMT	ferritin mitochondrial
FTO	FTO alpha-ketoglutarate dependent dioxygenase
FUCA1	alpha-L-fucosidase 1
FUCA2	alpha-L-fucosidase 2
FUOM	fucose mutarotase
FUT1	fucosyltransferase 1 (H blood group)
FUT10	fucosyltransferase 10
FUT11	fucosyltransferase 11
FUT2	fucosyltransferase 2 (H blood group)
FUT3	fucosyltransferase 3 (Lewis blood group)
FUT4	fucosyltransferase 4
FUT5	fucosyltransferase 5
FUT6	fucosyltransferase 6
FUT7	fucosyltransferase 7
FUT8	fucosyltransferase 8
FUT9	fucosyltransferase 9
FXN	frataxin
G6PC1	glucose-6-phosphatase catalytic subunit 1
G6PC2	glucose-6-phosphatase catalytic subunit 2
G6PC3	glucose-6-phosphatase catalytic subunit 3
G6PD	glucose-6-phosphate dehydrogenase
GAA	alpha glucosidase
GAD1	glutamate decarboxylase 1
GAD2	glutamate decarboxylase 2
GADL1	glutamate decarboxylase like 1
GAL3ST1	galactose-3-O-sulfotransferase 1
GAL3ST2	galactose-3-O-sulfotransferase 2
GAL3ST3	galactose-3-O-sulfotransferase 3
GAL3ST4	galactose-3-O-sulfotransferase 4
GALC	galactosylceramidase
GALE	UDP-galactose-4-epimerase
GALK1	galactokinase 1
GALK2	galactokinase 2
GALM	galactose mutarotase
GALNS	galactosamine (N-acetyl)-6-sulfatase
GALT	galactose-1-phosphate uridylyltransferase
GAMT	guanidinoacetate N-methyltransferase
GANAB	glucosidase II alpha subunit
GANC	glucosidase alpha, neutral C
GAPDH	glyceraldehyde-3-phosphate dehydrogenase
GAPDHS	glyceraldehyde-3-phosphate dehydrogenase, spermatogenic
GART	phosphoribosylglycinamide formyltransferase, phosphoribosylglycinamide synthetase, phosphoribosylaminoimidazole synthetase
GATB	glutamyl-tRNA amidotransferase subunit B
GATC	glutamyl-tRNA amidotransferase subunit C
GATM	glycine amidinotransferase
GBA1	glucosylceramidase beta 1
GBA2	glucosylceramidase beta 2
GBA3	glucosylceramidase beta 3 (gene/pseudogene)
GBE1	1,4-alpha-glucan branching enzyme 1
GBGT1	globoside alpha-1,3-N-acetylgalactosaminyltransferase 1 (FORS blood group)
GCAT	glycine C-acetyltransferase
GCDH	glutaryl-CoA dehydrogenase
GCH1	GTP cyclohydrolase 1
GCK	glucokinase
GCLC	glutamate-cysteine ligase catalytic subunit
GCLM	glutamate-cysteine ligase modifier subunit
GCNT1	glucosaminyl (N-acetyl) transferase 1
GCNT2	glucosaminyl (N-acetyl) transferase 2 (I blood group)
GCNT3	glucosaminyl (N-acetyl) transferase 3, mucin type
GCNT4	glucosaminyl (N-acetyl) transferase 4
GCNT7	glucosaminyl (N-acetyl) transferase family member 7
GCSH	glycine cleavage system protein H
GDA	guanine deaminase
GDE1	glycerophosphodiester phosphodiesterase 1
GDPD1	glycerophosphodiester phosphodiesterase domain containing 1
GDPD2	glycerophosphodiester phosphodiesterase domain containing 2
GDPD3	glycerophosphodiester phosphodiesterase domain containing 3
GDPD4	glycerophosphodiester phosphodiesterase domain containing 4
GDPD5	glycerophosphodiester phosphodiesterase domain containing 5
GDPGP1	GDP-D-glucose phosphorylase 1
GFOD1	Gfo/Idh/MocA-like oxidoreductase domain containing 1
GFOD2	Gfo/Idh/MocA-like oxidoreductase domain containing 2
GFPT1	glutamine--fructose-6-phosphate transaminase 1
GFPT2	glutamine-fructose-6-phosphate transaminase 2
GFUS	GDP-L-fucose synthase
GGACT	gamma-glutamylamine cyclotransferase
GGCT	gamma-glutamylcyclotransferase
GGCX	gamma-glutamyl carboxylase
GGH	gamma-glutamyl hydrolase
GGPS1	geranylgeranyl diphosphate synthase 1
GGT1	gamma-glutamyltransferase 1
GGT5	gamma-glutamyltransferase 5
GGT6	gamma-glutamyltransferase 6
GGT7	gamma-glutamyltransferase 7
GGTA1	glycoprotein alpha-galactosyltransferase 1 (inactive)
GGTLC1	gamma-glutamyltransferase light chain 1
GGTLC2	gamma-glutamyltransferase light chain 2
GGTLC3	gamma-glutamyltransferase light chain family member 3
GK	glycerol kinase
GK2	glycerol kinase 2
GK3	glycerol kinase 3
GK5	glycerol kinase 5
GLA	galactosidase alpha
GLB1	galactosidase beta 1
GLB1L	galactosidase beta 1 like
GLB1L2	galactosidase beta 1 like 2
GLB1L3	galactosidase beta 1 like 3
GLCE	glucuronic acid epimerase
GLDC	glycine decarboxylase
GLO1	glyoxalase I
GLOD4	glyoxalase domain containing 4
GLOD5	glyoxalase domain containing 5
GLS	glutaminase
GLS2	glutaminase 2
GLT1D1	glycosyltransferase 1 domain containing 1
GLT6D1	glycosyltransferase 6 domain containing 1
GLT8D1	glycosyltransferase 8 domain containing 1
GLT8D2	glycosyltransferase 8 domain containing 2
GLUD1	glutamate dehydrogenase 1
GLUD2	glutamate dehydrogenase 2
GLUL	glutamate-ammonia ligase
GLYAT	glycine-N-acyltransferase
GLYATL1	glycine-N-acyltransferase like 1
GLYATL1B	glycine-N-acyltransferase like 1B
GLYATL2	glycine-N-acyltransferase like 2
GLYATL3	glycine-N-acyltransferase like 3
GLYCTK	glycerate kinase
GLYR1	glyoxylate reductase 1 homolog
GMDS	GDP-mannose 4,6-dehydratase
GMPPA	GDP-mannose pyrophosphorylase A
GMPPB	GDP-mannose pyrophosphorylase B
GMPR	guanosine monophosphate reductase
GMPR2	guanosine monophosphate reductase 2
GMPS	guanine monophosphate synthase
GNE	glucosamine (UDP-N-acetyl)-2-epimerase/N-acetylmannosamine kinase
GNMT	glycine N-methyltransferase
GNPAT	glyceronephosphate O-acyltransferase
GNPDA1	glucosamine-6-phosphate deaminase 1
GNPDA2	glucosamine-6-phosphate deaminase 2
GNPNAT1	glucosamine-phosphate N-acetyltransferase 1
GNPTAB	N-acetylglucosamine-1-phosphate transferase subunits alpha and beta
GNPTG	N-acetylglucosamine-1-phosphate transferase subunit gamma
GNS	glucosamine (N-acetyl)-6-sulfatase
GOT1	glutamic-oxaloacetic transaminase 1
GOT1L1	glutamic-oxaloacetic transaminase 1 like 1
GOT2	glutamic-oxaloacetic transaminase 2
GPAM	glycerol-3-phosphate acyltransferase, mitochondrial
GPAT2	glycerol-3-phosphate acyltransferase 2, mitochondrial
GPAT3	glycerol-3-phosphate acyltransferase 3
GPAT4	glycerol-3-phosphate acyltransferase 4
GPCPD1	glycerophosphocholine phosphodiesterase 1
GPD1	glycerol-3-phosphate dehydrogenase 1
GPD1L	glycerol-3-phosphate dehydrogenase 1 like
GPD2	glycerol-3-phosphate dehydrogenase 2
GPI	glucose-6-phosphate isomerase
GPLD1	glycosylphosphatidylinositol specific phospholipase D1
GPT	glutamic--pyruvic transaminase
GPT2	glutamic--pyruvic transaminase 2
GPX1	glutathione peroxidase 1
GPX2	glutathione peroxidase 2
GPX3	glutathione peroxidase 3
GPX4	glutathione peroxidase 4
GPX5	glutathione peroxidase 5
GPX6	glutathione peroxidase 6
GPX7	glutathione peroxidase 7
GPX8	glutathione peroxidase 8 (putative)
GRHPR	glyoxylate and hydroxypyruvate reductase
GSR	glutathione-disulfide reductase
GSS	glutathione synthetase
GSTA1	glutathione S-transferase alpha 1
GSTA2	glutathione S-transferase alpha 2
GSTA3	glutathione S-transferase alpha 3
GSTA4	glutathione S-transferase alpha 4
GSTA5	glutathione S-transferase alpha 5
GSTCD	glutathione S-transferase C-terminal domain containing
GSTK1	glutathione S-transferase kappa 1
GSTM1	glutathione S-transferase mu 1
GSTM2	glutathione S-transferase mu 2
GSTM3	glutathione S-transferase mu 3
GSTM4	glutathione S-transferase mu 4
GSTM5	glutathione S-transferase mu 5
GSTO1	glutathione S-transferase omega 1
GSTO2	glutathione S-transferase omega 2
GSTP1	glutathione S-transferase pi 1
GSTT2	glutathione S-transferase theta 2 (gene/pseudogene)
GSTT2B	glutathione S-transferase theta 2B
GSTT4	glutathione S-transferase theta 4
GSTZ1	glutathione S-transferase zeta 1
GTDC1	glycosyltransferase like domain containing 1
GUCD1	guanylyl cyclase domain containing 1
GUCY1A1	guanylate cyclase 1 soluble subunit alpha 1
GUCY1A2	guanylate cyclase 1 soluble subunit alpha 2
GUCY1B1	guanylate cyclase 1 soluble subunit beta 1
GUCY2C	guanylate cyclase 2C
GUCY2D	guanylate cyclase 2D, retinal
GUCY2F	guanylate cyclase 2F, retinal
GUK1	guanylate kinase 1
GUSB	glucuronidase beta
GXYLT1	glucoside xylosyltransferase 1
GXYLT2	glucoside xylosyltransferase 2
GYG1	glycogenin 1
GYG2	glycogenin 2
GYS1	glycogen synthase 1
GYS2	glycogen synthase 2
H6PD	hexose-6-phosphate dehydrogenase/glucose 1-dehydrogenase
HAAO	3-hydroxyanthranilate 3,4-dioxygenase
HACD1	3-hydroxyacyl-CoA dehydratase 1
HACD2	3-hydroxyacyl-CoA dehydratase 2
HACD3	3-hydroxyacyl-CoA dehydratase 3
HACD4	3-hydroxyacyl-CoA dehydratase 4
HACL1	2-hydroxyacyl-CoA lyase 1
HADH	hydroxyacyl-CoA dehydrogenase
HADHA	hydroxyacyl-CoA dehydrogenase trifunctional multienzyme complex subunit alpha
HADHB	hydroxyacyl-CoA dehydrogenase trifunctional multienzyme complex subunit beta
HAGH	hydroxyacylglutathione hydrolase
HAGHL	hydroxyacylglutathione hydrolase like
HAL	histidine ammonia-lyase
HAO1	hydroxyacid oxidase 1
HAO2	hydroxyacid oxidase 2
HARS2	histidyl-tRNA synthetase 2, mitochondrial
HAS1	hyaluronan synthase 1
HAS2	hyaluronan synthase 2
HAS3	hyaluronan synthase 3
HCCS	holocytochrome c synthase
HDC	histidine decarboxylase
HDHD2	haloacid dehalogenase like hydrolase domain containing 2
HDHD3	haloacid dehalogenase like hydrolase domain containing 3
HDHD5	haloacid dehalogenase like hydrolase domain containing 5
HEMK1	HemK methyltransferase family member 1
HEPH	hephaestin
HEXA	hexosaminidase subunit alpha
HEXB	hexosaminidase subunit beta
HEXD	hexosaminidase D
HGD	homogentisate 1,2-dioxygenase
HGSNAT	heparan-alpha-glucosaminide N-acetyltransferase
HIBADH	3-hydroxyisobutyrate dehydrogenase
HIBCH	3-hydroxyisobutyryl-CoA hydrolase
HK1	hexokinase 1
HK2	hexokinase 2
HK3	hexokinase 3
HKDC1	hexokinase domain containing 1
HLCS	holocarboxylase synthetase
HMBS	hydroxymethylbilane synthase
HMGCL	3-hydroxy-3-methylglutaryl-CoA lyase
HMGCLL1	3-hydroxy-3-methylglutaryl-CoA lyase like 1
HMGCR	3-hydroxy-3-methylglutaryl-CoA reductase
HMGCS1	3-hydroxy-3-methylglutaryl-CoA synthase 1
HMGCS2	3-hydroxy-3-methylglutaryl-CoA synthase 2
HMOX1	heme oxygenase 1
HMOX2	heme oxygenase 2
HNMT	histamine N-methyltransferase
HOGA1	4-hydroxy-2-oxoglutarate aldolase 1
HPD	4-hydroxyphenylpyruvate dioxygenase
HPDL	4-hydroxyphenylpyruvate dioxygenase like
HPGD	15-hydroxyprostaglandin dehydrogenase
HPGDS	hematopoietic prostaglandin D synthase
HPRT1	hypoxanthine phosphoribosyltransferase 1
HPSE	heparanase
HPSE2	heparanase 2 (inactive)
HS2ST1	heparan sulfate 2-O-sulfotransferase 1
HS3ST1	heparan sulfate-glucosamine 3-sulfotransferase 1
HS3ST2	heparan sulfate-glucosamine 3-sulfotransferase 2
HS3ST3A1	heparan sulfate-glucosamine 3-sulfotransferase 3A1
HS3ST3B1	heparan sulfate-glucosamine 3-sulfotransferase 3B1
HS3ST4	heparan sulfate-glucosamine 3-sulfotransferase 4
HS3ST5	heparan sulfate-glucosamine 3-sulfotransferase 5
HS3ST6	heparan sulfate-glucosamine 3-sulfotransferase 6
HS6ST1	heparan sulfate 6-O-sulfotransferase 1
HS6ST2	heparan sulfate 6-O-sulfotransferase 2
HS6ST3	heparan sulfate 6-O-sulfotransferase 3
HSD11B1	hydroxysteroid 11-beta dehydrogenase 1
HSD11B1L	hydroxysteroid 11-beta dehydrogenase 1 like
HSD11B2	hydroxysteroid 11-beta dehydrogenase 2
HSD17B1	hydroxysteroid 17-beta dehydrogenase 1
HSD17B10	hydroxysteroid 17-beta dehydrogenase 10
HSD17B11	hydroxysteroid 17-beta dehydrogenase 11
HSD17B12	hydroxysteroid 17-beta dehydrogenase 12
HSD17B13	hydroxysteroid 17-beta dehydrogenase 13
HSD17B14	hydroxysteroid 17-beta dehydrogenase 14
HSD17B2	hydroxysteroid 17-beta dehydrogenase 2
HSD17B3	hydroxysteroid 17-beta dehydrogenase 3
HSD17B4	hydroxysteroid 17-beta dehydrogenase 4
HSD17B6	hydroxysteroid 17-beta dehydrogenase 6
HSD17B7	hydroxysteroid 17-beta dehydrogenase 7
HSD17B8	hydroxysteroid 17-beta dehydrogenase 8
HSD3B1	hydroxy-delta-5-steroid dehydrogenase, 3 beta- and steroid delta-isomerase 1
HSD3B2	hydroxy-delta-5-steroid dehydrogenase, 3 beta- and steroid delta-isomerase 2
HSD3B7	hydroxy-delta-5-steroid dehydrogenase, 3 beta- and steroid delta-isomerase 7
HSDL1	hydroxysteroid dehydrogenase like 1
HSDL2	hydroxysteroid dehydrogenase like 2
HTD2	hydroxyacyl-thioester dehydratase type 2
HYAL1	hyaluronidase 1
HYAL2	hyaluronidase 2
HYAL3	hyaluronidase 3
HYAL4	hyaluronidase 4
HYCC1	hyccin PI4KA lipid kinase complex subunit 1
HYCC2	hyccin PI4KA lipid kinase complex subunit 2
HYI	hydroxypyruvate isomerase (putative)
HYKK	hydroxylysine kinase
IAH1	isoamyl acetate hydrolyzing esterase 1 (putative)
IARS2	isoleucyl-tRNA synthetase 2, mitochondrial
IDE	insulin degrading enzyme
IDH1	isocitrate dehydrogenase (NADP(+)) 1
IDH2	isocitrate dehydrogenase (NADP(+)) 2
IDH3A	isocitrate dehydrogenase (NAD(+)) 3 catalytic subunit alpha
IDH3B	isocitrate dehydrogenase (NAD(+)) 3 non-catalytic subunit beta
IDH3G	isocitrate dehydrogenase (NAD(+)) 3 non-catalytic subunit gamma
IDI1	isopentenyl-diphosphate delta isomerase 1
IDI2	isopentenyl-diphosphate delta isomerase 2
IDNK	IDNK gluconokinase
IDO1	indoleamine 2,3-dioxygenase 1
IDO2	indoleamine 2,3-dioxygenase 2
IDS	iduronate 2-sulfatase
IDUA	alpha-L-iduronidase
IFI30	IFI30 lysosomal thiol reductase
ILVBL	ilvB acetolactate synthase like
IMMP1L	inner mitochondrial membrane peptidase subunit 1
IMMP2L	inner mitochondrial membrane peptidase subunit 2
IMPA1	inositol monophosphatase 1
IMPA2	inositol monophosphatase 2
IMPDH1	inosine monophosphate dehydrogenase 1
IMPDH2	inosine monophosphate dehydrogenase 2
INMT	indolethylamine N-methyltransferase
INPP1	inositol polyphosphate-1-phosphatase
INPP4A	inositol polyphosphate-4-phosphatase type I A
INPP4B	inositol polyphosphate-4-phosphatase type II B
INPP5A	inositol polyphosphate-5-phosphatase A
INPP5B	inositol polyphosphate-5-phosphatase B
INPP5D	inositol polyphosphate-5-phosphatase D
INPP5E	inositol polyphosphate-5-phosphatase E
INPP5F	inositol polyphosphate-5-phosphatase F
INPP5J	inositol polyphosphate-5-phosphatase J
INPP5K	inositol polyphosphate-5-phosphatase K
INPPL1	inositol polyphosphate phosphatase like 1
IP6K1	inositol hexakisphosphate kinase 1
IP6K2	inositol hexakisphosphate kinase 2
IP6K3	inositol hexakisphosphate kinase 3
IPMK	inositol polyphosphate multikinase
IPPK	inositol-pentakisphosphate 2-kinase
ISOC1	isochorismatase domain containing 1
ISOC2	isochorismatase domain containing 2
ISYNA1	inositol-3-phosphate synthase 1
ITPA	inosine triphosphatase
ITPK1	inositol-tetrakisphosphate 1-kinase
ITPKA	inositol-trisphosphate 3-kinase A
ITPKB	inositol-trisphosphate 3-kinase B
ITPKC	inositol-trisphosphate 3-kinase C
IVD	isovaleryl-CoA dehydrogenase
IYD	iodotyrosine deiodinase
KDSR	3-ketodihydrosphingosine reductase
KGD4	alpha-ketoglutarate dehydrogenase subunit 4
KHK	ketohexokinase
KMO	kynurenine 3-monooxygenase
KYAT1	kynurenine aminotransferase 1
KYAT3	kynurenine aminotransferase 3
KYNU	kynureninase
L2HGDH	L-2-hydroxyglutarate dehydrogenase
L3HYPDH	trans-L-3-hydroxyproline dehydratase
LACTB	lactamase beta
LACTB2	lactamase beta 2
LACTBL1	lactamase beta like 1
LALBA	lactalbumin alpha
LANCL1	LanC like glutathione S-transferase 1
LANCL2	LanC like glutathione S-transferase 2
LAP3	leucine aminopeptidase 3
LARGE1	LARGE xylosyl- and glucuronyltransferase 1
LARGE2	LARGE xylosyl- and glucuronyltransferase 2
LARS2	leucyl-tRNA synthetase 2, mitochondrial
LCAT	lecithin-cholesterol acyltransferase
LCLAT1	lysocardiolipin acyltransferase 1
LCT	lactase
LCTL	lactase like
LDAH	lipid droplet associated hydrolase
LDHA	lactate dehydrogenase A
LDHAL6A	lactate dehydrogenase A like 6A
LDHAL6B	lactate dehydrogenase A like 6B
LDHB	lactate dehydrogenase B
LDHC	lactate dehydrogenase C
LDHD	lactate dehydrogenase D
LFNG	LFNG O-fucosylpeptide 3-beta-N-acetylglucosaminyltransferase
LHPP	phospholysine phosphohistidine inorganic pyrophosphate phosphatase
LIAS	lipoic acid synthetase
LIPA	lipase A, lysosomal acid type
LIPC	lipase C, hepatic type
LIPE	lipase E, hormone sensitive type
LIPF	lipase F, gastric type
LIPG	lipase G, endothelial type
LIPH	lipase H
LIPI	lipase I
LIPJ	lipase family member J
LIPK	lipase family member K
LIPM	lipase family member M
LIPN	lipase family member N
LIPT1	lipoyltransferase 1
LIPT2	lipoyl(octanoyl) transferase 2
LNPEP	leucyl and cystinyl aminopeptidase
LONP1	lon peptidase 1, mitochondrial
LONP2	lon peptidase 2, peroxisomal
LONRF1	LON peptidase N-terminal domain and ring finger 1
LONRF2	LON peptidase N-terminal domain and ring finger 2
LONRF3	LON peptidase N-terminal domain and ring finger 3
LOXHD1	lipoxygenase homology PLAT domains 1
LPCAT1	lysophosphatidylcholine acyltransferase 1
LPCAT2	lysophosphatidylcholine acyltransferase 2
LPCAT3	lysophosphatidylcholine acyltransferase 3
LPCAT4	lysophosphatidylcholine acyltransferase 4
LPGAT1	lysophosphatidylglycerol acyltransferase 1
LPIN1	lipin 1
LPIN2	lipin 2
LPIN3	lipin 3
LPL	lipoprotein lipase
LPO	lactoperoxidase
LRAT	lecithin retinol acyltransferase
LSS	lanosterol synthase
LTA4H	leukotriene A4 hydrolase
LTC4S	leukotriene C4 synthase
LYPLA1	lysophospholipase 1
LYPLA2	lysophospholipase 2
LYPLAL1	lysophospholipase like 1
MACROD1	mono-ADP ribosylhydrolase 1
MACROD2	mono-ADP ribosylhydrolase 2
MAN1A1	mannosidase alpha class 1A member 1
MAN1A2	mannosidase alpha class 1A member 2
MAN1B1	mannosidase alpha class 1B member 1
MAN1C1	mannosidase alpha class 1C member 1
MAN2A1	mannosidase alpha class 2A member 1
MAN2A2	mannosidase alpha class 2A member 2
MAN2B1	mannosidase alpha class 2B member 1
MAN2B2	mannosidase alpha class 2B member 2
MAN2C1	mannosidase alpha class 2C member 1
MANBA	mannosidase beta
MANBAL	mannosidase beta like
MANEA	mannosidase endo-alpha
MANEAL	mannosidase endo-alpha like
MAOA	monoamine oxidase A
MAOB	monoamine oxidase B
MARS2	methionyl-tRNA synthetase 2, mitochondrial
MAT1A	methionine adenosyltransferase 1A
MAT2A	methionine adenosyltransferase 2A
MAT2B	methionine adenosyltransferase 2 non-catalytic beta subunit
MBOAT1	membrane bound O-acyltransferase domain containing 1
MBOAT2	membrane bound O-acyltransferase domain containing 2
MBOAT4	membrane bound O-acyltransferase domain containing 4
MBOAT7	membrane bound O-acyltransferase domain containing 7
MCAT	malonyl-CoA-acyl carrier protein transacylase
MCCC1	methylcrotonyl-CoA carboxylase subunit 1
MCCC2	methylcrotonyl-CoA carboxylase subunit 2
MCEE	methylmalonyl-CoA epimerase
MDH1	malate dehydrogenase 1
MDH1B	malate dehydrogenase 1B
MDH2	malate dehydrogenase 2
MDN1	midasin AAA ATPase 1
MDP1	magnesium dependent phosphatase 1
ME1	malic enzyme 1
ME2	malic enzyme 2
ME3	malic enzyme 3
MECR	mitochondrial trans-2-enoyl-CoA reductase
METAP1	methionyl aminopeptidase 1
METAP1D	methionyl aminopeptidase type 1D, mitochondrial
METAP2	methionyl aminopeptidase 2
METTL1	methyltransferase 1, tRNA methylguanosine
METTL13	methyltransferase 13, eEF1A N-terminus and K55
METTL14	methyltransferase 14, N6-adenosine-methyltransferase subunit
METTL15	methyltransferase 15, mitochondrial 12S rRNA N4-cytidine
METTL16	methyltransferase 16, RNA N6-adenosine
METTL17	methyltransferase like 17
METTL18	methyltransferase 18, RPL3 N3(tau)-histidine
METTL21A	methyltransferase 21A, HSPA lysine
METTL21C	methyltransferase 21C, AARS1 lysine
METTL22	methyltransferase 22, Kin17 lysine
METTL23	methyltransferase 23, arginine
METTL24	methyltransferase like 24
METTL25	methyltransferase like 25
METTL25B	methyltransferase like 25B
METTL26	methyltransferase like 26
METTL27	methyltransferase like 27
METTL2A	methyltransferase 2A, tRNA N3-cytidine
METTL2B	methyltransferase 2B, tRNA N3-cytidine
METTL3	methyltransferase 3, N6-adenosine-methyltransferase complex catalytic subunit
METTL4	methyltransferase 4, N6-adenosine
METTL5	methyltransferase 5, N6-adenosine
METTL6	methyltransferase 6, tRNA N3-cytidine
METTL8	methyltransferase 8, tRNA N3-cytidine
METTL9	methyltransferase 9, His-X-His N1(pi)-histidine
MFNG	MFNG O-fucosylpeptide 3-beta-N-acetylglucosaminyltransferase
MGAM	maltase-glucoamylase
MGAM2	maltase-glucoamylase 2 (putative)
MGAT1	alpha-1,3-mannosyl-glycoprotein 2-beta-N-acetylglucosaminyltransferase
MGAT2	alpha-1,6-mannosyl-glycoprotein 2-beta-N-acetylglucosaminyltransferase
MGAT3	beta-1,4-mannosyl-glycoprotein 4-beta-N-acetylglucosaminyltransferase
MGAT4A	alpha-1,3-mannosyl-glycoprotein 4-beta-N-acetylglucosaminyltransferase A
MGAT4B	alpha-1,3-mannosyl-glycoprotein 4-beta-N-acetylglucosaminyltransferase B
MGAT4C	MGAT4 family member C
MGAT4D	MGAT4 family member D
MGAT5	alpha-1,6-mannosylglycoprotein 6-beta-N-acetylglucosaminyltransferase
MGAT5B	alpha-1,6-mannosylglycoprotein 6-beta-N-acetylglucosaminyltransferase B
MGLL	monoglyceride lipase
MGME1	mitochondrial genome maintenance exonuclease 1
MGMT	O-6-methylguanine-DNA methyltransferase
MGST1	microsomal glutathione S-transferase 1
MGST2	microsomal glutathione S-transferase 2
MGST3	microsomal glutathione S-transferase 3
MINPP1	multiple inositol-polyphosphate phosphatase 1
MIOX	myo-inositol oxygenase
MIPEP	mitochondrial intermediate peptidase
MLYCD	malonyl-CoA decarboxylase
MMAB	metabolism of cobalamin associated B
MMACHC	metabolism of cobalamin associated C
MMUT	methylmalonyl-CoA mutase
MOCOS	molybdenum cofactor sulfurase
MOCS1	molybdenum cofactor synthesis 1
MOCS2	molybdenum cofactor synthesis 2
MOCS3	molybdenum cofactor synthesis 3
MOGAT1	monoacylglycerol O-acyltransferase 1
MOGAT2	monoacylglycerol O-acyltransferase 2
MOGAT3	monoacylglycerol O-acyltransferase 3
MOGS	mannosyl-oligosaccharide glucosidase
MOXD1	monooxygenase DBH like 1
MPI	mannose phosphate isomerase
MPO	myeloperoxidase
MPST	mercaptopyruvate sulfurtransferase
MRI1	methylthioribose-1-phosphate isomerase 1
MRM1	mitochondrial rRNA methyltransferase 1
MRM2	mitochondrial rRNA methyltransferase 2
MRM3	mitochondrial rRNA methyltransferase 3
MSMO1	methylsterol monooxygenase 1
MSRA	methionine sulfoxide reductase A
MSRB1	methionine sulfoxide reductase B1
MSRB2	methionine sulfoxide reductase B2
MSRB3	methionine sulfoxide reductase B3
MTAP	methylthioadenosine phosphorylase
MT-ATP6	mitochondrially encoded ATP synthase membrane subunit 6
MT-ATP8	mitochondrially encoded ATP synthase membrane subunit 8
MT-CO1	mitochondrially encoded cytochrome c oxidase I
MT-CO2	mitochondrially encoded cytochrome c oxidase II
MT-CO3	mitochondrially encoded cytochrome c oxidase III
MTFMT	mitochondrial methionyl-tRNA formyltransferase
MTG1	mitochondrial ribosome associated GTPase 1
MTG2	mitochondrial ribosome associated GTPase 2
MTHFD1	methylenetetrahydrofolate dehydrogenase, cyclohydrolase and formyltetrahydrofolate synthetase 1
MTHFD1L	methylenetetrahydrofolate dehydrogenase (NADP+ dependent) 1 like
MTHFD2	methylenetetrahydrofolate dehydrogenase (NADP+ dependent) 2, methenyltetrahydrofolate cyclohydrolase
MTHFD2L	methylenetetrahydrofolate dehydrogenase (NADP+ dependent) 2 like
MTHFR	methylenetetrahydrofolate reductase
MTHFS	methenyltetrahydrofolate synthetase
MTHFSD	methenyltetrahydrofolate synthetase domain containing
MTM1	myotubularin 1
MTMR1	myotubularin related protein 1
MTMR14	myotubularin related protein 14
MTMR2	myotubularin related protein 2
MTMR3	myotubularin related protein 3
MTMR4	myotubularin related protein 4
MTMR6	myotubularin related protein 6
MTMR7	myotubularin related protein 7
MTMR8	myotubularin related protein 8
MT-ND1	mitochondrially encoded NADH:ubiquinone oxidoreductase core subunit 1
MT-ND2	mitochondrially encoded NADH:ubiquinone oxidoreductase core subunit 2
MT-ND3	mitochondrially encoded NADH:ubiquinone oxidoreductase core subunit 3
MT-ND4	mitochondrially encoded NADH:ubiquinone oxidoreductase core subunit 4
MT-ND4L	mitochondrially encoded NADH:ubiquinone oxidoreductase core subunit 4L
MT-ND5	mitochondrially encoded NADH:ubiquinone oxidoreductase core subunit 5
MT-ND6	mitochondrially encoded NADH:ubiquinone oxidoreductase core subunit 6
MTO1	mitochondrial tRNA translation optimization 1
MTPAP	mitochondrial poly(A) polymerase
MTR	5-methyltetrahydrofolate-homocysteine methyltransferase
MTRR	5-methyltetrahydrofolate-homocysteine methyltransferase reductase
MUTYH	mutY DNA glycosylase
MVD	mevalonate diphosphate decarboxylase
MVK	mevalonate kinase
NAAA	N-acylethanolamine acid amidase
NAALAD2	N-acetylated alpha-linked acidic dipeptidase 2
NAALADL1	N-acetylated alpha-linked acidic dipeptidase like 1
NAALADL2	N-acetylated alpha-linked acidic dipeptidase like 2
NADK	NAD kinase
NADK2	NAD kinase 2, mitochondrial
NADSYN1	NAD synthetase 1
NAGA	alpha-N-acetylgalactosaminidase
NAGK	N-acetylglucosamine kinase
NAGLU	N-acetyl-alpha-glucosaminidase
NAGPA	N-acetylglucosamine-1-phosphodiester alpha-N-acetylglucosaminidase
NAGS	N-acetylglutamate synthase
NAMPT	nicotinamide phosphoribosyltransferase
NANP	N-acetylneuraminic acid phosphatase
NANS	N-acetylneuraminate synthase
NAPEPLD	N-acyl phosphatidylethanolamine phospholipase D
NAPRT	nicotinate phosphoribosyltransferase
NAPSA	napsin A aspartic peptidase
NARS2	asparaginyl-tRNA synthetase 2, mitochondrial
NAT1	N-acetyltransferase 1
NAT10	N-acetyltransferase 10
NAT14	N-acetyltransferase 14 (putative)
NAT16	N-acetyltransferase 16 (putative)
NAT2	N-acetyltransferase 2
NAT8	N-acetyltransferase 8 (putative)
NAT8B	N-acetyltransferase 8B (putative, gene/pseudogene)
NAT8L	N-acetyltransferase 8 like
NAT9	N-acetyltransferase 9 (putative)
NATD1	N-acetyltransferase domain containing 1
NAXD	NAD(P)HX dehydratase
NAXE	NAD(P)HX epimerase
NCEH1	neutral cholesterol ester hydrolase 1
NDOR1	NADPH dependent diflavin oxidoreductase 1
NDST1	N-deacetylase and N-sulfotransferase 1
NDST2	N-deacetylase and N-sulfotransferase 2
NDST3	N-deacetylase and N-sulfotransferase 3
NDST4	N-deacetylase and N-sulfotransferase 4
NDUFA1	NADH:ubiquinone oxidoreductase subunit A1
NDUFA10	NADH:ubiquinone oxidoreductase subunit A10
NDUFA11	NADH:ubiquinone oxidoreductase subunit A11
NDUFA12	NADH:ubiquinone oxidoreductase subunit A12
NDUFA13	NADH:ubiquinone oxidoreductase subunit A13
NDUFA2	NADH:ubiquinone oxidoreductase subunit A2
NDUFA3	NADH:ubiquinone oxidoreductase subunit A3
NDUFA4	NDUFA4 mitochondrial complex associated
NDUFA4L2	NDUFA4 mitochondrial complex associated like 2
NDUFA5	NADH:ubiquinone oxidoreductase subunit A5
NDUFA6	NADH:ubiquinone oxidoreductase subunit A6
NDUFA7	NADH:ubiquinone oxidoreductase subunit A7
NDUFA8	NADH:ubiquinone oxidoreductase subunit A8
NDUFA9	NADH:ubiquinone oxidoreductase subunit A9
NDUFAB1	NADH:ubiquinone oxidoreductase subunit AB1
NDUFAF1	NADH:ubiquinone oxidoreductase complex assembly factor 1
NDUFAF2	NADH:ubiquinone oxidoreductase complex assembly factor 2
NDUFAF3	NADH:ubiquinone oxidoreductase complex assembly factor 3
NDUFAF4	NADH:ubiquinone oxidoreductase complex assembly factor 4
NDUFAF5	NADH:ubiquinone oxidoreductase complex assembly factor 5
NDUFAF6	NADH:ubiquinone oxidoreductase complex assembly factor 6
NDUFAF7	NADH:ubiquinone oxidoreductase complex assembly factor 7
NDUFAF8	NADH:ubiquinone oxidoreductase complex assembly factor 8
NDUFB1	NADH:ubiquinone oxidoreductase subunit B1
NDUFB10	NADH:ubiquinone oxidoreductase subunit B10
NDUFB11	NADH:ubiquinone oxidoreductase subunit B11
NDUFB2	NADH:ubiquinone oxidoreductase subunit B2
NDUFB3	NADH:ubiquinone oxidoreductase subunit B3
NDUFB4	NADH:ubiquinone oxidoreductase subunit B4
NDUFB5	NADH:ubiquinone oxidoreductase subunit B5
NDUFB6	NADH:ubiquinone oxidoreductase subunit B6
NDUFB7	NADH:ubiquinone oxidoreductase subunit B7
NDUFB8	NADH:ubiquinone oxidoreductase subunit B8
NDUFB9	NADH:ubiquinone oxidoreductase subunit B9
NDUFC1	NADH:ubiquinone oxidoreductase subunit C1
NDUFC2	NADH:ubiquinone oxidoreductase subunit C2
NDUFS1	NADH:ubiquinone oxidoreductase core subunit S1
NDUFS2	NADH:ubiquinone oxidoreductase core subunit S2
NDUFS3	NADH:ubiquinone oxidoreductase core subunit S3
NDUFS4	NADH:ubiquinone oxidoreductase subunit S4
NDUFS5	NADH:ubiquinone oxidoreductase subunit S5
NDUFS6	NADH:ubiquinone oxidoreductase subunit S6
NDUFS7	NADH:ubiquinone oxidoreductase core subunit S7
NDUFS8	NADH:ubiquinone oxidoreductase core subunit S8
NDUFV1	NADH:ubiquinone oxidoreductase core subunit V1
NDUFV2	NADH:ubiquinone oxidoreductase core subunit V2
NDUFV3	NADH:ubiquinone oxidoreductase subunit V3
NEIL1	nei like DNA glycosylase 1
NEIL2	nei like DNA glycosylase 2
NEIL3	nei like DNA glycosylase 3
NEU1	neuraminidase 1
NEU2	neuraminidase 2
NEU3	neuraminidase 3
NEU4	neuraminidase 4
NFS1	NFS1 cysteine desulfurase
NGLY1	N-glycanase 1
NICN1	nicolin 1, tubulin polyglutamylase complex subunit
NIT1	nitrilase 1
NIT2	nitrilase family member 2
NME1	NME/NM23 nucleoside diphosphate kinase 1
NME2	NME/NM23 nucleoside diphosphate kinase 2
NME3	NME/NM23 nucleoside diphosphate kinase 3
NME4	NME/NM23 nucleoside diphosphate kinase 4
NME5	NME/NM23 family member 5
NME6	NME/NM23 nucleoside diphosphate kinase 6
NME7	NME/NM23 family member 7
NMNAT1	nicotinamide nucleotide adenylyltransferase 1
NMNAT2	nicotinamide nucleotide adenylyltransferase 2
NMNAT3	nicotinamide nucleotide adenylyltransferase 3
NMRK1	nicotinamide riboside kinase 1
NMRK2	nicotinamide riboside kinase 2
NMT1	N-myristoyltransferase 1
NMT2	N-myristoyltransferase 2
NNMT	nicotinamide N-methyltransferase
NNT	nicotinamide nucleotide transhydrogenase
NOS1	nitric oxide synthase 1
NOS2	nitric oxide synthase 2
NOS3	nitric oxide synthase 3
NOTUM	notum, palmitoleoyl-protein carboxylesterase
NOX1	NADPH oxidase 1
NOX3	NADPH oxidase 3
NOX4	NADPH oxidase 4
NOX5	NADPH oxidase 5
NOXRED1	NADP dependent oxidoreductase domain containing 1
NPEPL1	aminopeptidase like 1
NPEPPS	aminopeptidase puromycin sensitive
NPL	N-acetylneuraminate pyruvate lyase
NQO1	NAD(P)H quinone dehydrogenase 1
NQO2	N-ribosyldihydronicotinamide:quinone dehydrogenase 2
NRDC	nardilysin convertase
NSDHL	NAD(P) dependent steroid dehydrogenase-like
NSF	N-ethylmaleimide sensitive factor, vesicle fusing ATPase
NSUN2	NOP2/Sun RNA methyltransferase 2
NSUN3	NOP2/Sun RNA methyltransferase 3
NSUN4	NOP2/Sun RNA methyltransferase 4
NSUN5	NOP2/Sun RNA methyltransferase 5
NSUN6	NOP2/Sun RNA methyltransferase 6
NSUN7	NOP2/Sun RNA methyltransferase family member 7
NT5C	5', 3'-nucleotidase, cytosolic
NT5C1A	5'-nucleotidase, cytosolic IA
NT5C1B	5'-nucleotidase, cytosolic IB
NT5C2	5'-nucleotidase, cytosolic II
NT5C3A	5'-nucleotidase, cytosolic IIIA
NT5C3B	5'-nucleotidase, cytosolic IIIB
NT5DC1	5'-nucleotidase domain containing 1
NT5DC2	5'-nucleotidase domain containing 2
NT5DC3	5'-nucleotidase domain containing 3
NT5DC4	5'-nucleotidase domain containing 4
NT5E	5'-nucleotidase ecto
NT5M	5',3'-nucleotidase, mitochondrial
NTAN1	N-terminal asparagine amidase
NTAQ1	N-terminal glutamine amidase 1
NTHL1	nth like DNA glycosylase 1
NTPCR	nucleoside-triphosphatase, cancer-related
NUDT1	nudix hydrolase 1
NUDT10	nudix hydrolase 10
NUDT11	nudix hydrolase 11
NUDT12	nudix hydrolase 12
NUDT13	nudix hydrolase 13
NUDT14	nudix hydrolase 14
NUDT15	nudix hydrolase 15
NUDT16	nudix hydrolase 16
NUDT16L1	nudix hydrolase 16 like 1
NUDT17	nudix hydrolase 17
NUDT18	nudix hydrolase 18
NUDT19	nudix hydrolase 19
NUDT2	nudix hydrolase 2
NUDT21	nudix hydrolase 21
NUDT22	nudix hydrolase 22
NUDT3	nudix hydrolase 3
NUDT4	nudix hydrolase 4
NUDT4B	nudix hydrolase 4B
NUDT5	nudix hydrolase 5
NUDT6	nudix hydrolase 6
NUDT7	nudix hydrolase 7
NUDT8	nudix hydrolase 8
NUDT9	nudix hydrolase 9
NUS1	NUS1 dehydrodolichyl diphosphate synthase subunit
NXPE1	neurexophilin and PC-esterase domain family member 1
NXPE2	neurexophilin and PC-esterase domain family member 2
NXPE3	neurexophilin and PC-esterase domain family member 3
NXPE4	neurexophilin and PC-esterase domain family member 4
OARD1	O-acyl-ADP-ribose deacylase 1
OAS1	2'-5'-oligoadenylate synthetase 1
OAS2	2'-5'-oligoadenylate synthetase 2
OAS3	2'-5'-oligoadenylate synthetase 3
OASL	2'-5'-oligoadenylate synthetase like
OAT	ornithine aminotransferase
OAZ1	ornithine decarboxylase antizyme 1
OAZ2	ornithine decarboxylase antizyme 2
OAZ3	ornithine decarboxylase antizyme 3
OCRL	OCRL inositol polyphosphate-5-phosphatase
ODC1	ornithine decarboxylase 1
OGA	O-GlcNAcase
OGDH	oxoglutarate dehydrogenase
OGDHL	oxoglutarate dehydrogenase L
OGFOD1	2-oxoglutarate and iron dependent oxygenase domain containing 1
OGFOD2	2-oxoglutarate and iron dependent oxygenase domain containing 2
OGFOD3	2-oxoglutarate and iron dependent oxygenase domain containing 3
OGG1	8-oxoguanine DNA glycosylase
OGT	O-linked N-acetylglucosamine (GlcNAc) transferase
OLA1	Obg like ATPase 1
OLAH	oleoyl-ACP hydrolase
OPA1	OPA1 mitochondrial dynamin like GTPase
OPLAH	5-oxoprolinase, ATP-hydrolysing
OSGEP	O-sialoglycoprotein endopeptidase
OSGEPL1	O-sialoglycoprotein endopeptidase like 1
OST4	oligosaccharyltransferase complex subunit 4, non-catalytic
OSTC	oligosaccharyltransferase complex non-catalytic subunit
OTC	ornithine transcarbamylase
OVCA2	OVCA2 serine hydrolase domain containing
OXCT1	3-oxoacid CoA-transferase 1
OXCT2	3-oxoacid CoA-transferase 2
OXLD1	oxidoreductase like domain containing 1
OXNAD1	oxidoreductase NAD binding domain containing 1
OXSM	3-oxoacyl-ACP synthase, mitochondrial
P3H1	prolyl 3-hydroxylase 1
P3H2	prolyl 3-hydroxylase 2
P3H3	prolyl 3-hydroxylase 3
P3H4	prolyl 3-hydroxylase family member 4 (inactive)
P4HA1	prolyl 4-hydroxylase subunit alpha 1
P4HA2	prolyl 4-hydroxylase subunit alpha 2
P4HA3	prolyl 4-hydroxylase subunit alpha 3
P4HB	prolyl 4-hydroxylase subunit beta
PADI1	peptidyl arginine deiminase 1
PADI2	peptidyl arginine deiminase 2
PADI3	peptidyl arginine deiminase 3
PADI4	peptidyl arginine deiminase 4
PADI6	peptidyl arginine deiminase 6
PAFAH1B1	platelet activating factor acetylhydrolase 1b regulatory subunit 1
PAFAH1B2	platelet activating factor acetylhydrolase 1b catalytic subunit 2
PAFAH1B3	platelet activating factor acetylhydrolase 1b catalytic subunit 3
PAFAH2	platelet activating factor acetylhydrolase 2
PAH	phenylalanine hydroxylase
PAICS	phosphoribosylaminoimidazole carboxylase and phosphoribosylaminoimidazolesuccinocarboxamide synthase
PAM	peptidylglycine alpha-amidating monooxygenase
PAM16	presequence translocase associated motor 16
PANK1	pantothenate kinase 1
PANK2	pantothenate kinase 2
PANK3	pantothenate kinase 3
PANK4	pantothenate kinase 4 (inactive)
PAOX	polyamine oxidase
PAPSS1	3'-phosphoadenosine 5'-phosphosulfate synthase 1
PAPSS2	3'-phosphoadenosine 5'-phosphosulfate synthase 2
PARG	poly(ADP-ribose) glycohydrolase
PARK7	Parkinsonism associated deglycase
PARS2	prolyl-tRNA synthetase 2, mitochondrial
PC	pyruvate carboxylase
PCBD1	pterin-4 alpha-carbinolamine dehydratase 1
PCBD2	pterin-4 alpha-carbinolamine dehydratase 2
PCCA	propionyl-CoA carboxylase subunit alpha
PCCB	propionyl-CoA carboxylase subunit beta
PCED1A	PC-esterase domain containing 1A
PCED1B	PC-esterase domain containing 1B
PCK1	phosphoenolpyruvate carboxykinase 1
PCK2	phosphoenolpyruvate carboxykinase 2, mitochondrial
PCMT1	protein-L-isoaspartate (D-aspartate) O-methyltransferase
PCMTD1	protein-L-isoaspartate (D-aspartate) O-methyltransferase domain containing 1
PCMTD2	protein-L-isoaspartate (D-aspartate) O-methyltransferase domain containing 2
PCYOX1	prenylcysteine oxidase 1
PCYOX1L	prenylcysteine oxidase 1 like
PCYT1A	phosphate cytidylyltransferase 1A, choline
PCYT1B	phosphate cytidylyltransferase 1B, choline
PCYT2	phosphate cytidylyltransferase 2, ethanolamine
PDE10A	phosphodiesterase 10A
PDE11A	phosphodiesterase 11A
PDE12	phosphodiesterase 12
PDE1A	phosphodiesterase 1A
PDE1B	phosphodiesterase 1B
PDE1C	phosphodiesterase 1C
PDE2A	phosphodiesterase 2A
PDE3A	phosphodiesterase 3A
PDE3B	phosphodiesterase 3B
PDE4A	phosphodiesterase 4A
PDE4B	phosphodiesterase 4B
PDE4C	phosphodiesterase 4C
PDE4D	phosphodiesterase 4D
PDE5A	phosphodiesterase 5A
PDE6A	phosphodiesterase 6A
PDE6B	phosphodiesterase 6B
PDE6C	phosphodiesterase 6C
PDE6D	phosphodiesterase 6D
PDE6G	phosphodiesterase 6G
PDE6H	phosphodiesterase 6H
PDE7A	phosphodiesterase 7A
PDE7B	phosphodiesterase 7B
PDE8A	phosphodiesterase 8A
PDE8B	phosphodiesterase 8B
PDE9A	phosphodiesterase 9A
PDF	peptide deformylase, mitochondrial
PDHA1	pyruvate dehydrogenase E1 subunit alpha 1
PDHA2	pyruvate dehydrogenase E1 subunit alpha 2
PDHB	pyruvate dehydrogenase E1 subunit beta
PDHX	pyruvate dehydrogenase complex component X
PDIA2	protein disulfide isomerase family A member 2
PDIA4	protein disulfide isomerase family A member 4
PDIA6	protein disulfide isomerase family A member 6
PDK1	pyruvate dehydrogenase kinase 1
PDK2	pyruvate dehydrogenase kinase 2
PDK3	pyruvate dehydrogenase kinase 3
PDK4	pyruvate dehydrogenase kinase 4
PDP1	pyruvate dehydrogenase phosphatase catalytic subunit 1
PDP2	pyruvate dehydrogenase phosphatase catalytic subunit 2
PDPR	pyruvate dehydrogenase phosphatase regulatory subunit
PDSS1	decaprenyl diphosphate synthase subunit 1
PDSS2	decaprenyl diphosphate synthase subunit 2
PDXDC1	pyridoxal dependent decarboxylase domain containing 1
PDXK	pyridoxal kinase
PDXP	pyridoxal phosphatase
PECR	peroxisomal trans-2-enoyl-CoA reductase
PEDS1	plasmanylethanolamine desaturase 1
PEMT	phosphatidylethanolamine N-methyltransferase
PET100	PET100 cytochrome c oxidase chaperone
PET117	PET117 cytochrome c oxidase chaperone
PEX11G	peroxisomal biogenesis factor 11 gamma
PEX13	peroxisomal biogenesis factor 13
PEX14	peroxisomal biogenesis factor 14
PFAS	phosphoribosylformylglycinamidine synthase
PFKFB1	6-phosphofructo-2-kinase/fructose-2,6-biphosphatase 1
PFKFB2	6-phosphofructo-2-kinase/fructose-2,6-biphosphatase 2
PFKFB3	6-phosphofructo-2-kinase/fructose-2,6-biphosphatase 3
PFKFB4	6-phosphofructo-2-kinase/fructose-2,6-biphosphatase 4
PFKL	phosphofructokinase, liver type
PFKM	phosphofructokinase, muscle
PFKP	phosphofructokinase, platelet
PGAM1	phosphoglycerate mutase 1
PGAM2	phosphoglycerate mutase 2
PGAM4	phosphoglycerate mutase family member 4
PGAM5	PGAM family member 5, mitochondrial serine/threonine protein phosphatase
PGAP1	post-GPI attachment to proteins inositol deacylase 1
PGAP3	post-GPI attachment to proteins phospholipase 3
PGAP4	post-GPI attachment to proteins GalNAc transferase 4
PGD	phosphogluconate dehydrogenase
PGGHG	protein-glucosylgalactosylhydroxylysine glucosidase
PGGT1B	protein geranylgeranyltransferase type I subunit beta
PGK1	phosphoglycerate kinase 1
PGK2	phosphoglycerate kinase 2
PGLS	6-phosphogluconolactonase
PGM1	phosphoglucomutase 1
PGM2	phosphoglucomutase 2
PGM2L1	phosphoglucomutase 2 like 1
PGM3	phosphoglucomutase 3
PGM5	phosphoglucomutase 5
PGP	phosphoglycolate phosphatase
PGPEP1	pyroglutamyl-peptidase I
PGPEP1L	pyroglutamyl-peptidase I like
PGS1	phosphatidylglycerophosphate synthase 1
PHGDH	phosphoglycerate dehydrogenase
PHKA1	phosphorylase kinase regulatory subunit alpha 1
PHKA2	phosphorylase kinase regulatory subunit alpha 2
PHKB	phosphorylase kinase regulatory subunit beta
PHKG1	phosphorylase kinase catalytic subunit gamma 1
PHKG2	phosphorylase kinase catalytic subunit gamma 2
PHOSPHO1	phosphoethanolamine/phosphocholine phosphatase 1
PHOSPHO2	phosphatase, orphan 2
PHYH	phytanoyl-CoA 2-hydroxylase
PHYHD1	phytanoyl-CoA dioxygenase domain containing 1
PHYKPL	5-phosphohydroxy-L-lysine phospho-lyase
PI4K2A	phosphatidylinositol 4-kinase type 2 alpha
PI4K2B	phosphatidylinositol 4-kinase type 2 beta
PI4KA	phosphatidylinositol 4-kinase alpha
PI4KB	phosphatidylinositol 4-kinase beta
PIGA	phosphatidylinositol glycan anchor biosynthesis class A
PIGB	phosphatidylinositol glycan anchor biosynthesis class B
PIGC	phosphatidylinositol glycan anchor biosynthesis class C
PIGF	phosphatidylinositol glycan anchor biosynthesis class F
PIGG	phosphatidylinositol glycan anchor biosynthesis class G (EMM blood group)
PIGH	phosphatidylinositol glycan anchor biosynthesis class H
PIGK	phosphatidylinositol glycan anchor biosynthesis class K
PIGL	phosphatidylinositol glycan anchor biosynthesis class L
PIGM	phosphatidylinositol glycan anchor biosynthesis class M
PIGN	phosphatidylinositol glycan anchor biosynthesis class N
PIGO	phosphatidylinositol glycan anchor biosynthesis class O
PIGP	phosphatidylinositol glycan anchor biosynthesis class P
PIGQ	phosphatidylinositol glycan anchor biosynthesis class Q
PIGS	phosphatidylinositol glycan anchor biosynthesis class S
PIGT	phosphatidylinositol glycan anchor biosynthesis class T
PIGU	phosphatidylinositol glycan anchor biosynthesis class U
PIGV	phosphatidylinositol glycan anchor biosynthesis class V
PIGW	phosphatidylinositol glycan anchor biosynthesis class W
PIGX	phosphatidylinositol glycan anchor biosynthesis class X
PIGY	phosphatidylinositol glycan anchor biosynthesis class Y
PIGZ	phosphatidylinositol glycan anchor biosynthesis class Z
PIK3C2A	phosphatidylinositol-4-phosphate 3-kinase catalytic subunit type 2 alpha
PIK3C2B	phosphatidylinositol-4-phosphate 3-kinase catalytic subunit type 2 beta
PIK3C2G	phosphatidylinositol-4-phosphate 3-kinase catalytic subunit type 2 gamma
PIK3C3	phosphatidylinositol 3-kinase catalytic subunit type 3
PIK3CA	phosphatidylinositol-4,5-bisphosphate 3-kinase catalytic subunit alpha
PIK3CB	phosphatidylinositol-4,5-bisphosphate 3-kinase catalytic subunit beta
PIK3CD	phosphatidylinositol-4,5-bisphosphate 3-kinase catalytic subunit delta
PIK3CG	phosphatidylinositol-4,5-bisphosphate 3-kinase catalytic subunit gamma
PIKFYVE	phosphoinositide kinase, FYVE-type zinc finger containing
PIP4K2A	phosphatidylinositol-5-phosphate 4-kinase type 2 alpha
PIP4K2B	phosphatidylinositol-5-phosphate 4-kinase type 2 beta
PIP4K2C	phosphatidylinositol-5-phosphate 4-kinase type 2 gamma
PIP5K1A	phosphatidylinositol-4-phosphate 5-kinase type 1 alpha
PIP5K1B	phosphatidylinositol-4-phosphate 5-kinase type 1 beta
PIP5K1C	phosphatidylinositol-4-phosphate 5-kinase type 1 gamma
PIP5KL1	phosphatidylinositol-4-phosphate 5-kinase like 1
PIPOX	pipecolic acid and sarcosine oxidase
PISD	phosphatidylserine decarboxylase
PKLR	pyruvate kinase L/R
PKM	pyruvate kinase M1/2
PLA1A	phospholipase A1 member A
PLA2G10	phospholipase A2 group X
PLA2G12A	phospholipase A2 group XIIA
PLA2G12B	phospholipase A2 group XIIB
PLA2G15	phospholipase A2 group XV
PLA2G1B	phospholipase A2 group IB
PLA2G2A	phospholipase A2 group IIA
PLA2G2C	phospholipase A2 group IIC
PLA2G2D	phospholipase A2 group IID
PLA2G2E	phospholipase A2 group IIE
PLA2G2F	phospholipase A2 group IIF
PLA2G3	phospholipase A2 group III
PLA2G4A	phospholipase A2 group IVA
PLA2G4B	phospholipase A2 group IVB
PLA2G4C	phospholipase A2 group IVC
PLA2G4D	phospholipase A2 group IVD
PLA2G4E	phospholipase A2 group IVE
PLA2G4F	phospholipase A2 group IVF
PLA2G5	phospholipase A2 group V
PLA2G6	phospholipase A2 group VI
PLA2G7	phospholipase A2 group VII
PLAAT1	phospholipase A and acyltransferase 1
PLAAT2	phospholipase A and acyltransferase 2
PLAAT3	phospholipase A and acyltransferase 3
PLAAT4	phospholipase A and acyltransferase 4
PLAAT5	phospholipase A and acyltransferase 5
PLB1	phospholipase B1
PLBD1	phospholipase B domain containing 1
PLBD2	phospholipase B domain containing 2
PLCB1	phospholipase C beta 1
PLCB2	phospholipase C beta 2
PLCB3	phospholipase C beta 3
PLCB4	phospholipase C beta 4
PLCD1	phospholipase C delta 1
PLCD3	phospholipase C delta 3
PLCD4	phospholipase C delta 4
PLCE1	phospholipase C epsilon 1
PLCG1	phospholipase C gamma 1
PLCG2	phospholipase C gamma 2
PLCH1	phospholipase C eta 1
PLCH2	phospholipase C eta 2
PLCL1	phospholipase C like 1 (inactive)
PLCL2	phospholipase C like 2
PLCZ1	phospholipase C zeta 1
PLD1	phospholipase D1
PLD2	phospholipase D2
PLD3	phospholipase D family member 3
PLD4	phospholipase D family member 4
PLD5	phospholipase D family member 5
PLD6	phospholipase D family member 6
PLOD1	procollagen-lysine,2-oxoglutarate 5-dioxygenase 1
PLOD2	procollagen-lysine,2-oxoglutarate 5-dioxygenase 2
PLOD3	procollagen-lysine,2-oxoglutarate 5-dioxygenase 3
PLPP1	phospholipid phosphatase 1
PLPP2	phospholipid phosphatase 2
PLPP3	phospholipid phosphatase 3
PLPP4	phospholipid phosphatase 4
PLPP5	phospholipid phosphatase 5
PMM1	phosphomannomutase 1
PMM2	phosphomannomutase 2
PMPCA	peptidase, mitochondrial processing subunit alpha
PMPCB	peptidase, mitochondrial processing subunit beta
PMVK	phosphomevalonate kinase
PNKD	PNKD metallo-beta-lactamase domain containing
PNLIP	pancreatic lipase
PNLIPRP1	pancreatic lipase related protein 1
PNLIPRP2	pancreatic lipase related protein 2 (gene/pseudogene)
PNLIPRP3	pancreatic lipase related protein 3
PNMT	phenylethanolamine N-methyltransferase
PNP	purine nucleoside phosphorylase
PNPLA1	patatin like phospholipase domain containing 1
PNPLA2	patatin like phospholipase domain containing 2
PNPLA3	patatin like phospholipase domain containing 3
PNPLA4	patatin like phospholipase domain containing 4
PNPLA5	patatin like phospholipase domain containing 5
PNPLA6	patatin like phospholipase domain containing 6
PNPLA7	patatin like phospholipase domain containing 7
PNPLA8	patatin like phospholipase domain containing 8
PNPO	pyridoxamine 5'-phosphate oxidase
PNPT1	polyribonucleotide nucleotidyltransferase 1
POFUT1	protein O-fucosyltransferase 1
POFUT2	protein O-fucosyltransferase 2
POGLUT1	protein O-glucosyltransferase 1
POGLUT2	protein O-glucosyltransferase 2
POGLUT3	protein O-glucosyltransferase 3
POLA1	DNA polymerase alpha 1, catalytic subunit
POLA2	DNA polymerase alpha 2, accessory subunit
POLB	DNA polymerase beta
POLD1	DNA polymerase delta 1, catalytic subunit
POLD2	DNA polymerase delta 2, accessory subunit
POLD3	DNA polymerase delta 3, accessory subunit
POLD4	DNA polymerase delta 4, accessory subunit
POLE	DNA polymerase epsilon, catalytic subunit
POLE2	DNA polymerase epsilon 2, accessory subunit
POLE3	DNA polymerase epsilon 3, accessory subunit
POLE4	DNA polymerase epsilon 4, accessory subunit
POLG	DNA polymerase gamma, catalytic subunit
POLG2	DNA polymerase gamma 2, accessory subunit
POLH	DNA polymerase eta
POLI	DNA polymerase iota
POLK	DNA polymerase kappa
POLL	DNA polymerase lambda
POLM	DNA polymerase mu
POLN	DNA polymerase nu
POLQ	DNA polymerase theta
POLR1A	RNA polymerase I subunit A
POLR1B	RNA polymerase I subunit B
POLR1C	RNA polymerase I and III subunit C
POLR1D	RNA polymerase I and III subunit D
POLR1E	RNA polymerase I subunit E
POLR1F	RNA polymerase I subunit F
POLR1G	RNA polymerase I subunit G
POLR1H	RNA polymerase I subunit H
POLR2A	RNA polymerase II subunit A
POLR2B	RNA polymerase II subunit B
POLR2C	RNA polymerase II subunit C
POLR2D	RNA polymerase II subunit D
POLR2E	RNA polymerase II, I and III subunit E
POLR2F	RNA polymerase II, I and III subunit F
POLR2G	RNA polymerase II subunit G
POLR2H	RNA polymerase II, I and III subunit H
POLR2I	RNA polymerase II subunit I
POLR2J	RNA polymerase II subunit J
POLR2J2	RNA polymerase II subunit J2
POLR2J3	RNA polymerase II subunit J3
POLR2K	RNA polymerase II, I and III subunit K
POLR2L	RNA polymerase II, I and III subunit L
POLR2M	RNA polymerase II subunit M
POLR3A	RNA polymerase III subunit A
POLR3B	RNA polymerase III subunit B
POLR3C	RNA polymerase III subunit C
POLR3D	RNA polymerase III subunit D
POLR3E	RNA polymerase III subunit E
POLR3F	RNA polymerase III subunit F
POLR3G	RNA polymerase III subunit G
POLR3GL	RNA polymerase III subunit GL
POLR3H	RNA polymerase III subunit H
POLR3K	RNA polymerase III subunit K
POLRMT	RNA polymerase mitochondrial
POMGNT1	protein O-linked mannose N-acetylglucosaminyltransferase 1 (beta 1,2-)
POMGNT2	protein O-linked mannose N-acetylglucosaminyltransferase 2 (beta 1,4-)
POMT1	protein O-mannosyltransferase 1
POMT2	protein O-mannosyltransferase 2
PON1	paraoxonase 1
PON2	paraoxonase 2
PON3	paraoxonase 3
POR	cytochrome p450 oxidoreductase
PORCN	porcupine O-acyltransferase
PPA1	inorganic pyrophosphatase 1
PPA2	inorganic pyrophosphatase 2
[truncated: 459 more rows]
